# Supplementary material for: Assessing the Spatial Variability of Alfalfa Yield Using Satellite Imagery and Ground-Based Data
Source: PLoS One. 2016 Jun 9;11(6):e0157166. doi: 10.1371/journal.pone.0157166 (PMC4900617; doi:10.1371/journal.pone.0157166)
Supplement: S1 Table — (XLSX) [file pone.0157166.s001.xlsx]

## Sheet: Final_Yield_Maps
Data collected by the hay yield monitoring system
2013-12-05				2014-02-16				2014-04-02				2014-05-10
LAT	LON	Yield		LAT	LON	Yield		LAT	LON	Yield		LAT	LON	Yield
24.1752	48.0294	0.67536		24.1744	48.0303	0.62744		24.1746	48.0304	0.68952		24.1746	48.0302	0.36234
24.1752	48.0294	1.61604		24.1746	48.0301	1.023		24.1747	48.0304	0.50024		24.1747	48.0302	0.47641
24.1752	48.0295	0.98892		24.1746	48.0301	0.57288		24.1748	48.0304	1.03428		24.1748	48.0302	0.97295
24.1752	48.0296	1.47936		24.1747	48.0301	0.45694		24.1749	48.0304	1.03428		24.1748	48.0302	0.90585
24.1752	48.0297	1.51152		24.1748	48.03	0.34782		24.175	48.0303	1.64268		24.1749	48.0302	2.24114				Yield (t/ha)
24.1752	48.0298	1.41504		24.1749	48.03	0.72292		24.1751	48.0303	1.71704		24.175	48.0301	1.76473					Dec	Feb	Apr	May	Dec	Feb	Apr	May
24.1752	48.0299	1.71252		24.175	48.0299	0.38874		24.1752	48.0302	1.63592		24.1751	48.03	2.77794				0 - 2	87444.4	67464.8	40185.2	10208.4	37.1881	28.6912	17.0898	4.3414
24.1751	48.03	2.59692		24.175	48.0298	0.84568		24.1753	48.0301	2.1632		24.1752	48.0299	2.24785				2 - 3	106518	106719	98164.4	34231.4	45.2998	45.3852	41.747	14.5578
24.1751	48.03	1.18188		24.1751	48.0297	1.08438		24.1754	48.0298	3.36648		24.1752	48.0299	5.7035				3 - 4	41178.2	57627	61534.4	82435.9	17.5121	24.5074	26.1691	35.0581
24.175	48.0301	2.56476		24.1751	48.0296	1.13894		24.1754	48.0297	3.58956		24.1752	48.0298	4.46215				4 - 5	0	3329.85	35257	50755.3	0	1.41611	14.994	21.5851
24.1749	48.0301	1.809		24.1751	48.0295	1.66408		24.1754	48.0295	2.92708		24.1753	48.0297	4.93856				5 - 6	0	0	0	57510.1	0	0	0	24.4577
24.1748	48.0302	1.86528		24.175	48.0295	1.76638		24.1754	48.0294	5.24576		24.1753	48.0296	4.79094				Sum	235141	235141	235141	235141	100	100	100	100
24.1747	48.0302	1.87332		24.175	48.0294	1.86186		24.1753	48.0293	3.70448		24.1752	48.0295	4.87146				Average Yield (t/ha)	2.317	2.44977	2.85574	4.00686
24.1772	48.0268	0.41808		24.175	48.0293	2.33926		24.1753	48.0292	4.00868		24.1752	48.0294	4.74397
24.1772	48.0269	0.47436		24.1772	48.0269	0.24552		24.1752	48.0291	4.65088		24.1751	48.0293	3.23422
24.1773	48.027	0.8844		24.1773	48.027	0.30008		24.1751	48.029	4.54948		24.1752	48.0291	2.63703				Bales #	157	166	199	280
24.1774	48.0271	0.3618		24.1774	48.0271	0.53196		24.1751	48.0292	2.22404		24.1752	48.0291	1.57014				total (t)	54.4821	57.6042	67.1502	94.2176
24.1775	48.0272	0.94872		24.1774	48.0272	0.38874		24.1751	48.0293	2.028		24.1753	48.0292	1.6775
24.1776	48.0273	0.73164		24.1775	48.0273	0.57288		24.1752	48.0294	1.0478		24.1754	48.0293	1.16754
24.1776	48.0274	0.75576		24.1776	48.0274	0.5797		24.1752	48.0295	1.352		24.1754	48.0294	1.06689
24.1777	48.0275	0.78792		24.1776	48.0276	0.52514		24.1752	48.0297	1.06132		24.1754	48.0295	4.2273
24.1778	48.0277	0.62712		24.1777	48.0277	0.64108		24.1752	48.0298	1.05456		24.1754	48.0295	2.99266
24.1779	48.0278	0.83616		24.1778	48.0278	0.48422		24.1752	48.0299	2.06856		24.1754	48.0296	3.49591
24.178	48.028	0.90048		24.1779	48.0279	0.74338		24.1751	48.03	1.859		24.1754	48.0297	2.93227
24.178	48.0282	1.35876		24.1779	48.0281	1.023		24.1749	48.0302	2.48768		24.1754	48.0298	2.98595
24.1781	48.0283	1.13364		24.1779	48.0282	0.8184		24.1748	48.0302	2.73104		24.1754	48.0299	3.54959
24.1781	48.0284	2.2512		24.178	48.0283	1.05028		24.1746	48.0302	2.78512		24.1753	48.03	5.07276
24.1781	48.0284	2.82204		24.178	48.0283	2.5234		24.1745	48.0302	3.75856		24.1753	48.0301	2.34179
24.1781	48.0285	1.27032		24.178	48.0284	4.72626		24.1744	48.0304	3.79236		24.1752	48.0302	4.52925
24.1781	48.0285	2.5728		24.178	48.0284	2.32562		24.1745	48.0304	2.00772		24.1751	48.0303	3.20738
24.1781	48.0286	0.91656		24.178	48.0285	1.40492		24.1746	48.0305	0.9126		24.175	48.0303	2.79807
24.1781	48.0286	1.22208		24.178	48.0285	1.17986		24.1747	48.0305	0.89908		24.1749	48.0304	4.74397
24.1783	48.0292	0.61104		24.1781	48.0285	1.6027		24.1748	48.0305	0.8112		24.1748	48.0304	3.44223
24.1783	48.0293	0.82008		24.1782	48.0293	0.32054		24.1749	48.0304	0.54756		24.1747	48.0304	3.50262
24.1783	48.0294	0.6432		24.1782	48.0294	0.32054		24.175	48.0304	1.352		24.1746	48.0304	3.48249
24.1783	48.0295	0.50652		24.1782	48.0294	0.67518		24.1751	48.0304	1.39256		24.1745	48.0304	3.51604
24.1783	48.0297	0.83616		24.1782	48.0296	1.15258		24.1752	48.0303	3.042		24.1744	48.0303	3.59656
24.1783	48.0298	0.90852		24.1782	48.0297	1.08438		24.1753	48.0302	2.60936		24.1745	48.0301	3.2208
24.1783	48.03	1.2462		24.1782	48.0298	1.20032		24.1754	48.0301	3.17044		24.1746	48.0301	2.49612
24.1783	48.0301	1.25424		24.1782	48.03	2.58478		24.1754	48.03	3.49492		24.1747	48.0301	1.89222
24.1783	48.0302	1.54368		24.1782	48.0301	2.10738		24.1755	48.0299	3.8532		24.1748	48.0301	1.5433
24.1782	48.0304	1.55172		24.1782	48.0303	1.8073		24.1755	48.0297	3.11636		24.1749	48.0301	1.23464
24.1782	48.0305	2.01804		24.1781	48.0304	1.71182		24.1755	48.0295	4.28584		24.175	48.03	1.97945
24.1782	48.0307	1.50348		24.1781	48.0305	1.62316		24.1755	48.0294	5.52968		24.1751	48.03	1.63053
24.1781	48.0308	2.13864		24.1781	48.0307	1.705		24.1754	48.0293	3.98164		24.1751	48.0299	2.62361
24.1781	48.0309	2.76576		24.178	48.0308	1.21396		24.1754	48.0292	3.7518		24.1752	48.0298	2.92556
24.1781	48.0311	2.10648		24.178	48.031	1.20714		24.1754	48.0292	3.62336		24.1752	48.0297	4.44202
24.178	48.0311	2.07432		24.178	48.0311	1.0912		24.1753	48.0291	3.9208		24.1752	48.0296	4.81107
24.178	48.0312	2.01		24.1779	48.0312	1.07756		24.1752	48.029	4.61708		24.1752	48.0295	4.67016
24.178	48.0313	1.99392		24.1779	48.0313	1.27534		24.1751	48.0291	5.36744		24.1752	48.0294	2.24785
24.1779	48.0314	1.96176		24.1778	48.0315	0.94798		24.1751	48.0292	4.61708		24.1751	48.0293	5.89809
24.1778	48.0316	1.46328		24.1777	48.0316	1.38446		24.1752	48.0293	0		24.1752	48.0291	2.36192
24.1778	48.0317	2.86224		24.1777	48.0317	1.37764		24.1753	48.0296	0.79768		24.1753	48.0293	1.28832
24.1777	48.0318	1.85724		24.1776	48.0318	1.4663		24.1753	48.0297	0.7436		24.1753	48.0294	0.671
24.1776	48.0319	1.72056		24.1775	48.032	1.9437		24.1753	48.0298	1.56156		24.1753	48.0295	1.04005
24.1775	48.032	1.76076		24.1774	48.0321	1.33672		24.1752	48.03	1.94688		24.1753	48.0296	1.32187
24.1775	48.0321	1.61604		24.1774	48.0322	1.18668		24.1752	48.0301	2.40656		24.1753	48.0298	1.32858
24.1773	48.0323	1.206		24.1772	48.0324	1.05028		24.1751	48.0302	2.16996		24.1753	48.0299	1.65737
24.1773	48.0324	1.54368		24.1771	48.0325	1.02982		24.175	48.0302	2.5012		24.1752	48.03	2.03984
24.1772	48.0325	2.00196		24.177	48.0326	0.67518		24.1749	48.0303	2.39304		24.1752	48.0301	3.52946
24.1771	48.0326	1.39896		24.1769	48.0327	0.90024		24.1748	48.0303	2.35924		24.1751	48.0301	2.42902
24.177	48.0327	1.38288		24.1768	48.0327	1.30262		24.1747	48.0303	2.57556		24.175	48.0302	2.70413
24.1769	48.0327	1.23012		24.1768	48.0327	0.85932		24.1746	48.0303	2.07532		24.175	48.0302	2.6169
24.1768	48.0328	1.22208		24.1767	48.0328	0.86614		24.1743	48.0304	2.23756		24.1749	48.0302	2.61019
24.1767	48.0329	1.26228		24.1766	48.0329	1.08438		24.1744	48.0305	1.94688		24.1748	48.0303	2.58335
24.1766	48.0329	1.2462		24.1765	48.033	1.06392		24.1745	48.0305	1.66296		24.1747	48.0303	2.56322
24.1765	48.033	0.65124		24.1764	48.033	1.13212		24.1747	48.0306	0.80444		24.1746	48.0302	2.7511
24.1764	48.033	1.55976		24.1762	48.0331	0.83204		24.1748	48.0306	1.64268		24.1745	48.0302	3.03292
24.1763	48.0331	1.1256		24.1761	48.0332	1.07074		24.1749	48.0305	1.24384		24.1744	48.0304	2.76452
24.1762	48.0332	1.35876		24.176	48.0332	1.54132		24.175	48.0305	1.79816		24.1744	48.0305	1.22793
24.1761	48.0332	1.49544		24.1759	48.0333	1.20714		24.1752	48.0304	1.87928		24.1745	48.0305	1.46278
24.176	48.0333	1.22208		24.1757	48.0333	0.90706		24.1753	48.0303	2.10912		24.1746	48.0305	0.85217
24.1759	48.0333	1.96176		24.1756	48.0334	1.3299		24.1754	48.0302	2.98116		24.1747	48.0305	0.83204
24.1758	48.0333	1.39896		24.1755	48.0334	1.31626		24.1754	48.0301	3.62336		24.1748	48.0305	1.34871
24.1757	48.0334	1.43112		24.1753	48.0334	1.40492		24.1755	48.03	5.70544		24.1749	48.0305	1.342
24.1756	48.0334	1.407		24.1752	48.0334	2.13466		24.1755	48.0298	4.33316		24.175	48.0305	1.04676
24.1755	48.0334	1.41504		24.175	48.0335	1.45948		24.1755	48.0297	4.4616		24.175	48.0305	4.30111
24.1754	48.0334	1.407		24.1748	48.0335	1.44584		24.1755	48.0295	3.39352		24.1751	48.0304	1.63053
24.1753	48.0335	0.97284		24.1747	48.0335	1.0571		24.1755	48.0294	4.4278		24.1752	48.0304	2.80478
24.1752	48.0335	1.96176		24.1746	48.0335	1.07756		24.1755	48.0293	5.6108		24.1753	48.0303	4.65003
24.1751	48.0335	0.90852		24.1744	48.0335	0.64108		24.1754	48.0291	3.92756		24.1754	48.0302	3.50262
24.175	48.0335	1.19796		24.1743	48.0335	0.85932		24.1754	48.0291	3.71124		24.1754	48.0301	3.63011
24.1749	48.0335	1.4472		24.1742	48.0335	0.79112		24.1754	48.029	4.27908		24.1755	48.03	3.83812
24.1748	48.0335	1.0854		24.1741	48.0334	0.60016		24.1753	48.029	4.5292		24.1755	48.0299	3.0866
24.1747	48.0335	1.005		24.174	48.0334	0.5115		24.1752	48.0289	4.2588		24.1756	48.0298	4.24743
24.1746	48.0335	0.99696		24.1739	48.0334	0.51832		24.1751	48.0291	3.15016		24.1756	48.0297	5.93835
24.1745	48.0335	0.90852		24.1738	48.0334	0.51832		24.1752	48.0292	2.13616		24.1756	48.0296	4.54938
24.1744	48.0335	0.89244		24.1737	48.0333	0.5456		24.1753	48.0293	1.07484		24.1756	48.0295	4.50912
24.1742	48.0335	0.66732		24.1736	48.0333	0.55242		24.1753	48.0294	1.16948		24.1755	48.0293	4.44202
24.1742	48.0334	1.77684		24.1734	48.0332	0.39556		24.1754	48.0296	0.59488		24.1755	48.0292	4.48228
24.1741	48.0334	0.9246		24.1733	48.0332	0.53196		24.1754	48.0298	0.7436		24.1754	48.0291	3.85825
24.174	48.0334	0.9246		24.1732	48.0331	0.66154		24.1753	48.0299	1.51424		24.1754	48.029	3.80457
24.1739	48.0334	0.93264		24.1731	48.0331	0.50468		24.1753	48.03	1.9266		24.1753	48.029	3.63682
24.1738	48.0334	0.94068		24.173	48.033	0.60016		24.1752	48.0301	2.03476		24.1752	48.0289	3.25435
24.1737	48.0333	1.03716		24.1729	48.0329	0.60698		24.1751	48.0302	1.86576		24.1752	48.0291	2.10023
24.1736	48.0333	1.03716		24.1732	48.033	0.8525		24.175	48.0303	2.12264		24.1752	48.0292	1.76473
24.1735	48.0332	0.69948		24.1733	48.0331	0.63426		24.1749	48.0303	2.028		24.1753	48.0293	1.77144
24.1734	48.0332	0.86028		24.1734	48.0331	1.24806		24.1747	48.0303	1.98744		24.1753	48.0294	1.42252
24.1733	48.0331	1.21404		24.1735	48.0332	1.57542		24.1746	48.0303	1.4196		24.1754	48.0295	1.41581
24.1732	48.0331	0.87636		24.1736	48.0332	1.06392		24.1745	48.0303	3.09608		24.1754	48.0296	1.49633
24.173	48.033	0.85224		24.1737	48.0333	1.75274		24.1745	48.0303	2.3322		24.1754	48.0297	2.36192
24.1729	48.0329	0.65124		24.1738	48.0333	1.32308		24.1745	48.0308	0		24.1754	48.0298	2.32166
24.1734	48.033	1.31052		24.174	48.0333	1.49358		24.1747	48.0308	0.83148		24.1753	48.0299	1.50975
24.1735	48.033	0.98088		24.1741	48.0333	1.47994		24.1748	48.0308	0.50024		24.1753	48.03	2.96582
24.1736	48.0331	1.49544		24.1742	48.0334	0.74338		24.1749	48.0308	2.028		24.1752	48.0301	3.67037
24.1737	48.0331	1.47132		24.1742	48.0334	1.44584		24.1751	48.0308	1.52776		24.1751	48.0302	2.81149
24.1737	48.0331	1.47936		24.1744	48.0334	1.92324		24.1752	48.0307	2.21052		24.175	48.0303	1.99958
24.1738	48.0332	1.26228		24.1745	48.0334	1.00936		24.1753	48.0306	2.704		24.1749	48.0303	2.56993
24.1739	48.0332	1.8894		24.1746	48.0334	2.01872		24.1754	48.0305	2.1294		24.1748	48.0303	2.50954
24.174	48.0332	1.85724		24.1748	48.0334	1.68454		24.1755	48.0304	2.93384		24.1747	48.0303	2.4827
24.1741	48.0332	2.48436		24.1749	48.0334	0.9889		24.1756	48.0304	4.59004		24.1746	48.0303	3.36171
24.1742	48.0333	2.0904		24.175	48.0334	1.32308		24.1756	48.0303	3.17044		24.1745	48.0303	3.54959
24.1743	48.0333	1.39092		24.1752	48.0334	1.95734		24.1757	48.0302	3.03524		24.1744	48.0302	4.24072
24.1745	48.0333	1.63212		24.1753	48.0333	0.98208		24.1757	48.0301	3.17044		24.1743	48.0304	1.41581
24.1746	48.0333	2.01		24.1754	48.0333	2.13466		24.1758	48.0299	2.81892		24.1744	48.0304	1.44265
24.1747	48.0333	1.58388		24.1755	48.0333	1.9437		24.1758	48.0298	3.52196		24.1745	48.0304	0.30866
24.1748	48.0333	1.59192		24.1757	48.0332	1.95734		24.1758	48.0297	4.89424		24.1746	48.0304	0.29524
24.175	48.0333	1.63212		24.1757	48.0332	1.93688		24.1758	48.0295	2.46064		24.1747	48.0305	0.8723
24.1751	48.0333	1.6482		24.1758	48.0332	1.60952		24.1758	48.0294	5.14436		24.1748	48.0305	0.65087
24.1752	48.0333	1.69644		24.1759	48.0332	3.65552		24.1758	48.0293	3.7518		24.175	48.0304	1.89893
24.1754	48.0332	1.35072		24.1761	48.0331	2.15512		24.1757	48.0291	3.9208		24.1751	48.0304	2.61019
24.1754	48.0332	2.71752		24.1762	48.033	3.6828		24.1756	48.029	3.74504		24.1752	48.0303	2.684
24.1756	48.0332	2.14668		24.1763	48.033	2.89168		24.1756	48.029	3.60308		24.1752	48.0303	3.59656
24.1757	48.0332	1.90548		24.1764	48.0329	2.89168		24.1755	48.0289	2.49444		24.1753	48.0302	3.81799
24.1758	48.0331	1.97784		24.1765	48.0328	2.60524		24.1755	48.0288	5.56348		24.1754	48.0301	2.05326
24.176	48.0331	1.99392		24.1766	48.0327	1.99144		24.1754	48.0287	4.77256		24.1754	48.0301	4.75739
24.1761	48.033	1.54368		24.1767	48.0327	2.63252		24.1753	48.0288	2.91356		24.1754	48.03	7.61585
24.1762	48.0329	2.10648		24.1768	48.0326	3.58732		24.1754	48.0289	0.82472		24.1755	48.0299	5.99874
24.1763	48.0329	2.87832		24.1769	48.0325	2.7621		24.1754	48.029	1.352		24.1755	48.0298	6.54225
24.1764	48.0328	2.13864		24.1769	48.0325	2.75528		24.1755	48.0292	0.62868		24.1755	48.0297	5.71021
24.1765	48.0327	2.211		24.177	48.0324	2.74846		24.1756	48.0293	0.66248		24.1755	48.0296	4.40847
24.1767	48.0327	2.24316		24.1771	48.0323	2.77574		24.1756	48.0294	1.4534		24.1755	48.0295	5.79073
24.1768	48.0326	1.98588		24.1772	48.0322	2.27788		24.1756	48.0295	1.48044		24.1755	48.0294	7.69637
24.1769	48.0325	2.38788		24.1773	48.0321	3.81238		24.1756	48.0297	1.8928		24.1754	48.0293	5.42168
24.177	48.0324	3.28032		24.1774	48.032	2.87122		24.1756	48.0299	2.47416		24.1754	48.0292	5.24051
24.1771	48.0323	2.42808		24.1775	48.0319	2.98034		24.1756	48.03	4.2588		24.1754	48.0291	4.91172
24.1772	48.0322	2.48436		24.1775	48.0317	2.91896		24.1755	48.0301	3.01496		24.1753	48.0291	4.61648
24.1772	48.0321	2.54064		24.1776	48.0316	2.95988		24.1755	48.0302	1.58184		24.1752	48.029	4.11994
24.1773	48.032	2.58084		24.1777	48.0315	2.98034		24.1754	48.0302	6.05696		24.1753	48.0288	0.74481
24.1774	48.0319	2.7336		24.1777	48.0314	2.29834		24.1754	48.0303	2.9068		24.1754	48.0288	0.71126
24.1774	48.0318	2.74164		24.1778	48.0313	5.0809		24.1753	48.0304	2.6702		24.1756	48.0291	1.25477
24.1775	48.0317	1.87332		24.1778	48.0312	3.3418		24.1752	48.0305	2.52148		24.1756	48.0291	1.30845
24.1776	48.0316	3.91548		24.1779	48.0311	3.36226		24.175	48.0306	2.57556		24.1757	48.0293	1.83854
24.1776	48.0315	3.35268		24.1779	48.031	3.53958		24.1749	48.0306	2.29164		24.1757	48.0293	3.83141
24.1777	48.0314	2.95872		24.1779	48.0309	3.8874		24.1748	48.0306	2.2984		24.1757	48.0294	2.8182
24.1778	48.0313	3.03108		24.178	48.0307	2.58478		24.1746	48.0306	2.28488		24.1757	48.0295	3.57643
24.1778	48.0311	2.38788		24.178	48.0305	3.60778		24.1745	48.0306	2.28488		24.1757	48.0296	7.01195
24.1779	48.031	3.28032		24.1781	48.0304	4.71944		24.1744	48.0306	1.89956		24.1757	48.0296	4.65674
24.1779	48.0309	4.06824		24.1781	48.0303	3.58732		24.1743	48.0305	3.03524		24.1757	48.0297	4.73055
24.178	48.0307	3.07128		24.1781	48.0301	3.43728		24.1742	48.0307	2.39304		24.1757	48.0298	5.00566
24.178	48.0306	2.9748		24.1781	48.03	3.56004		24.1743	48.0308	1.21004		24.1757	48.0299	3.83141
24.178	48.0306	3.03108		24.1781	48.0299	3.96924		24.1743	48.0308	1.16948		24.1756	48.03	6.76368
24.178	48.0305	3.02304		24.1781	48.0298	3.6828		24.1745	48.0309	0.54756		24.1756	48.0301	4.8983
24.178	48.0303	3.06324		24.1781	48.0296	3.2395		24.1746	48.0309	0.91936		24.1756	48.0302	4.67687
24.1781	48.0301	2.33964		24.1781	48.0295	2.55068		24.1747	48.0309	0.59488		24.1755	48.0303	4.54267
24.1781	48.03	4.52652		24.1781	48.0293	4.5353		24.1749	48.0309	0.79092		24.1754	48.0304	4.48228
24.1781	48.0299	2.8944		24.1781	48.0292	3.86012		24.175	48.0309	2.17672		24.1754	48.0304	4.2944
24.1781	48.0297	2.94264		24.1781	48.029	2.56432		24.1751	48.0308	1.50072		24.1753	48.0305	3.18054
24.1781	48.0296	2.95872		24.1781	48.0289	5.4219		24.1753	48.0308	1.63592		24.1752	48.0306	4.07297
24.1781	48.0295	3.015		24.178	48.0288	2.74164		24.1754	48.0307	2.21052		24.1751	48.0306	5.37471
24.1781	48.0293	2.21904		24.178	48.0286	3.64188		24.1755	48.0306	2.98116		24.175	48.0306	3.63011
24.1781	48.0292	2.95068		24.178	48.0285	4.78764		24.1756	48.0305	2.35248		24.1749	48.0307	3.73747
24.1781	48.0291	4.71948		24.1779	48.0284	3.25996		24.1756	48.0304	2.33896		24.1748	48.0307	2.79136
24.1781	48.029	3.11952		24.1779	48.0282	3.2395		24.1757	48.0303	2.5012		24.1747	48.0307	3.71063
24.178	48.0289	3.11952		24.1778	48.0282	3.0349		24.1758	48.0302	2.54852		24.1746	48.0307	4.78423
24.178	48.0288	3.12756		24.1778	48.0281	3.00762		24.1758	48.03	2.69048		24.1746	48.0307	3.65695
24.178	48.0286	2.64516		24.1778	48.028	3.0349		24.1759	48.0299	2.197		24.1745	48.0307	3.74418
24.1779	48.0284	4.1406		24.1777	48.0278	2.22332		24.1759	48.0297	4.4278		24.1744	48.0306	3.90522
24.1779	48.0283	2.01804		24.1776	48.0277	4.14656		24.1759	48.0296	3.96812		24.1743	48.0306	3.66366
24.1778	48.0282	3.90744		24.1776	48.0276	2.99398		24.1759	48.0295	3.90728		24.1742	48.0306	5.25393
24.1778	48.0281	2.8542		24.1775	48.0275	2.94624		24.1758	48.0293	4.07628		24.1744	48.0308	1.14741
24.1777	48.028	2.80596		24.1774	48.0274	3.02808		24.1758	48.0292	2.95412		24.1745	48.0308	1.13399
24.1777	48.0278	2.7336		24.1774	48.0273	2.90532		24.1757	48.029	3.92756		24.1746	48.0308	1.91906
24.1776	48.0277	2.74164		24.1773	48.0271	2.12784		24.1757	48.0289	4.03572		24.1747	48.0309	1.42923
24.1775	48.0276	2.78184		24.1772	48.027	2.73482		24.1756	48.0288	5.75276		24.1748	48.0309	1.91235
24.1774	48.0275	2.09844		24.1771	48.0269	3.57368		24.1756	48.0288	3.70448		24.1748	48.0308	3.97232
24.1774	48.0273	4.1808		24.177	48.0268	1.62998		24.1755	48.0287	4.09656		24.1749	48.0308	2.65045
24.1773	48.0272	2.1306		24.1769	48.0267	3.22586		24.1754	48.0286	4.86044		24.175	48.0308	3.05976
24.1772	48.0271	1.58388		24.1768	48.0269	1.25488		24.1753	48.0288	2.21052		24.1751	48.0308	2.44244
24.1771	48.027	3.04716		24.1769	48.027	0.85932		24.1754	48.0289	1.46692		24.1752	48.0307	3.24093
24.177	48.0269	1.4874		24.177	48.0271	0.93434		24.1755	48.029	1.71028		24.1753	48.0307	3.28119
24.1769	48.0268	2.19492		24.1771	48.0273	0.58652		24.1756	48.0291	0.79092		24.1754	48.0306	4.52925
24.1768	48.0271	0.43416		24.1772	48.0274	0.77748		24.1756	48.0293	0.60164		24.1754	48.0306	3.48249
24.1769	48.0272	0.57084		24.1773	48.0275	1.55496		24.1757	48.0294	1.43312		24.1755	48.0305	3.72405
24.1769	48.0272	0.57888		24.1773	48.0276	1.18668		24.1757	48.0295	1.97392		24.1756	48.0304	3.85825
24.1769	48.0273	1.11756		24.1774	48.0277	1.8073		24.1757	48.0297	2.7378		24.1756	48.0304	3.88509
24.177	48.0273	0.5628		24.1775	48.0278	1.82776		24.1757	48.0298	2.72428		24.1757	48.0303	4.12665
24.1771	48.0274	1.206		24.1775	48.0279	2.29152		24.1756	48.03	3.67744		24.1757	48.0302	3.24764
24.1772	48.0275	1.21404		24.1776	48.0281	2.26424		24.1756	48.0301	3.43408		24.1758	48.0301	6.38792
24.1772	48.0276	1.46328		24.1777	48.0282	1.73228		24.1756	48.0302	3.52872		24.1758	48.03	4.5628
24.1773	48.0277	2.0904		24.1777	48.0284	2.2847		24.1755	48.0302	3.43408		24.1758	48.0299	4.75739
24.1774	48.0279	2.14668		24.1776	48.0312	2.20286		24.1754	48.0303	2.42008		24.1758	48.0298	4.95198
24.1774	48.028	2.18688		24.1775	48.0313	1.84822		24.1753	48.0304	3.00144		24.1759	48.0297	4.00587
24.1775	48.0281	2.34768		24.1774	48.0315	1.41174		24.1752	48.0305	2.60936		24.1759	48.0296	5.38142
24.1776	48.0282	2.40396		24.1774	48.0316	1.82094		24.1751	48.0306	3.65716		24.1758	48.0295	7.11931
24.1776	48.0283	2.50044		24.1773	48.0317	2.44156		24.175	48.0307	1.81844		24.1758	48.0294	3.54288
24.1777	48.0285	1.92156		24.1772	48.0318	1.75956		24.1749	48.0307	3.47464		24.1758	48.0293	6.97169
24.1777	48.0286	5.61192		24.1772	48.0319	1.78684		24.1747	48.0307	1.7238		24.1758	48.0292	5.02579
24.1777	48.0286	2.7738		24.1771	48.032	1.75956		24.1746	48.0307	2.2646		24.1757	48.029	3.93206
24.1777	48.0288	2.8542		24.177	48.0321	1.7732		24.1745	48.0307	3.08256		24.1757	48.029	5.93164
24.1778	48.0289	2.80596		24.1769	48.0322	1.72546		24.1744	48.0306	2.33896		24.1756	48.0289	4.45544
24.1778	48.0291	2.412		24.1768	48.0323	1.33672		24.1743	48.0306	2.93384		24.1756	48.0288	4.20046
24.1778	48.0292	2.814		24.1767	48.0324	1.7391		24.1759	48.0296	3.3124		24.1755	48.0287	4.37492
24.1778	48.0294	0.31356		24.1766	48.0325	2.2165		24.1759	48.0295	4.0898		24.1754	48.0286	4.27427
24.1778	48.0294	0.21708		24.1765	48.0326	1.64362		24.1759	48.0293	4.17768		24.1754	48.0289	1.86538
24.1778	48.0295	0.49848		24.1764	48.0327	1.6027		24.1759	48.0292	5.9826		24.1754	48.029	1.40239
24.1778	48.0296	0.5628		24.1763	48.0327	1.58906		24.1758	48.0291	4.98212		24.1755	48.0291	1.24806
24.1778	48.0299	1.27032		24.1761	48.0328	1.30262		24.1758	48.0291	4.53596		24.1755	48.0291	1.28161
24.1778	48.03	1.59192		24.176	48.0329	1.5004		24.1757	48.0289	6.19892		24.1755	48.0291	1.30845
24.1778	48.0301	1.59192		24.1758	48.033	1.5686		24.1757	48.0289	6.03668		24.1756	48.0292	2.92556
24.1778	48.0301	1.58388		24.1756	48.033	1.34354		24.1757	48.0288	3.94784		24.1756	48.0293	2.38876
24.1778	48.0303	2.24316		24.1755	48.033	1.34354		24.1756	48.0288	3.80588		24.1756	48.0294	6.28056
24.1778	48.0304	2.20296		24.1754	48.0331	1.3299		24.1756	48.0287	3.23128		24.1756	48.0295	5.02579
24.1777	48.0306	2.88636		24.1753	48.0331	1.32308		24.1756	48.0287	2.92032		24.1756	48.0296	7.05221
24.1777	48.0307	2.70144		24.1751	48.0331	0.99572		24.1755	48.0287	2.9744		24.1756	48.0297	7.10589
24.1776	48.0308	2.66124		24.175	48.0332	1.43902		24.1756	48.0291	0.87204		24.1756	48.0298	5.9719
24.1776	48.031	2.66124		24.1749	48.0332	1.93006		24.1757	48.0292	0.9126		24.1756	48.0299	5.6364
24.1775	48.0311	1.96176		24.1748	48.0332	1.5686		24.1757	48.0293	1.8252		24.1755	48.0301	6.66303
24.1775	48.0312	3.95568		24.1746	48.0332	1.5686		24.1757	48.0294	1.8928		24.1755	48.0302	6.32082
24.1774	48.0314	1.96176		24.1745	48.0332	1.55496		24.1757	48.0295	2.25108		24.1754	48.0302	6.09939
24.1774	48.0315	4.02		24.1744	48.0331	1.54814		24.1758	48.0297	2.89328		24.1754	48.0303	4.40847
24.1773	48.0316	2.66124		24.1743	48.0331	1.47312		24.1757	48.0298	3.22452		24.1753	48.0304	5.66995
24.1772	48.0317	2.68536		24.1741	48.0331	1.11166		24.1757	48.0299	4.48864		24.1753	48.0304	8.10568
24.1771	48.0319	2.23512		24.174	48.0331	2.06646		24.1757	48.0301	3.19748		24.1753	48.0304	5.08618
24.177	48.032	2.51652		24.1738	48.033	1.3981		24.1756	48.0302	3.50844		24.1752	48.0305	4.93856
24.1769	48.032	3.39288		24.1737	48.033	1.33672		24.1755	48.0303	2.21052		24.1751	48.0305	5.2338
24.1767	48.0322	2.50044		24.1736	48.033	1.34354		24.1755	48.0304	2.83244		24.175	48.0306	3.52275
24.1766	48.0323	2.38788		24.1735	48.0329	1.04346		24.1754	48.0305	3.57604		24.1749	48.0306	4.65674
24.1765	48.0324	2.33964		24.1733	48.0329	1.41174		24.1753	48.0306	2.704		24.1749	48.0306	6.1732
24.1764	48.0325	2.24316		24.1732	48.0328	1.93006		24.1751	48.0307	2.62288		24.1748	48.0306	4.39505
24.1763	48.0326	1.6884		24.1731	48.0327	1.4663		24.175	48.0307	2.72428		24.1747	48.0306	4.36821
24.1762	48.0326	2.1708		24.173	48.0327	1.52086		24.1749	48.0307	2.6702		24.1746	48.0306	4.3615
24.1761	48.0327	2.87832		24.1729	48.0326	1.91642		24.1748	48.0308	1.77788		24.1745	48.0306	4.4286
24.176	48.0328	2.34768		24.1729	48.0328	0.4774		24.1747	48.0308	2.65668		24.1745	48.0306	4.60306
24.1758	48.0328	2.02608		24.173	48.0328	0.46376		24.1746	48.0308	2.6364		24.1744	48.0305	5.01908
24.1757	48.0329	2.04216		24.1731	48.0329	0.27962		24.1745	48.0307	3.66392		24.1743	48.0305	4.75068
24.1756	48.0329	1.59996		24.1732	48.0329	0.24552		24.1744	48.0307	3.02172		24.1742	48.0305	4.53596
24.1754	48.0329	2.12256		24.1733	48.033	0.32054		24.1743	48.0307	3.22452		24.1742	48.0306	1.12728
24.1753	48.033	2.7738		24.1733	48.033	0.4774		24.1741	48.0308	3.11636		24.1746	48.0308	1.17425
24.1752	48.033	2.07432		24.1734	48.0331	0.4774		24.1741	48.0309	1.77788		24.1747	48.0308	1.56343
24.1751	48.033	1.9698		24.1736	48.0331	1.32308		24.1742	48.031	1.03428		24.1747	48.0308	2.05997
24.1749	48.033	1.96176		24.1737	48.0331	0.98208		24.1744	48.031	0.88556		24.1748	48.0308	2.03984
24.1748	48.033	1.90548		24.1738	48.0332	1.35036		24.1745	48.031	0.65572		24.1749	48.0308	2.05997
24.1747	48.033	2.17884		24.174	48.0332	1.07074		24.1746	48.031	1.71704		24.175	48.0308	2.97253
24.1744	48.033	1.82508		24.1741	48.0333	1.49358		24.1748	48.031	0.85852		24.1751	48.0307	2.44244
24.1743	48.033	1.87332		24.1742	48.0333	1.6027		24.1749	48.031	1.69676		24.1752	48.0307	4.73726
24.1742	48.033	1.85724		24.1743	48.0333	1.58906		24.175	48.031	2.2984		24.1752	48.0306	3.57643
24.174	48.0329	1.8894		24.1745	48.0333	1.81412		24.1751	48.031	2.37276		24.1753	48.0306	3.6234
24.1739	48.0329	1.90548		24.1746	48.0333	1.35718		24.1753	48.0309	2.44036		24.1754	48.0305	3.9589
24.1738	48.0329	1.39896		24.1747	48.0333	1.33672		24.1754	48.0308	2.58908		24.1755	48.0304	4.17362
24.1736	48.0328	1.91352		24.1748	48.0333	1.3299		24.1755	48.0307	2.2308		24.1755	48.0303	2.86517
24.1735	48.0328	2.5728		24.175	48.0333	1.37082		24.1756	48.0307	3.50844		24.1756	48.0302	4.64332
24.1734	48.0327	1.91352		24.1751	48.0333	1.38446		24.1757	48.0306	2.75132		24.1757	48.0301	4.91172
24.1733	48.0326	1.9296		24.1752	48.0333	1.02982		24.1758	48.0304	2.8054		24.1757	48.03	7.25351
24.1731	48.0326	1.68036		24.1753	48.0332	2.07328		24.1758	48.0303	2.98116		24.1757	48.0299	5.5022
24.173	48.0327	1.05324		24.1754	48.0332	1.38446		24.1759	48.0302	3.02848		24.1758	48.0298	5.75718
24.1731	48.0328	0.603		24.1755	48.0332	1.72546		24.1759	48.0301	3.1434		24.1758	48.0297	4.34137
24.1733	48.0329	0.45024		24.1756	48.0332	1.72546		24.176	48.0299	2.42008		24.1758	48.0296	8.79681
24.1734	48.0329	0.73968		24.1757	48.0331	2.15512		24.176	48.0298	3.48816		24.1758	48.0295	6.01887
24.1735	48.033	0.9648		24.1759	48.0331	1.5686		24.176	48.0297	3.56252		24.1758	48.0294	4.56951
24.1736	48.033	1.27032		24.176	48.033	2.32562		24.176	48.0296	5.33364		24.1757	48.0293	8.50157
24.1737	48.033	1.25424		24.1761	48.033	3.15084		24.176	48.0295	3.86672		24.1757	48.0291	4.9654
24.1738	48.0331	1.2462		24.1762	48.0329	2.4211		24.176	48.0294	4.225		24.1756	48.029	5.78402
24.1739	48.0331	1.74468		24.1763	48.0328	2.42792		24.1759	48.0292	2.9068		24.1756	48.029	7.39442
24.174	48.0331	1.7286		24.1765	48.0328	2.17558		24.1759	48.0291	3.70448		24.1755	48.0289	3.57643
24.1742	48.0332	2.21904		24.1766	48.0327	2.12784		24.1758	48.0289	4.88748		24.1755	48.0288	6.30069
24.1743	48.0332	1.82508		24.1767	48.0326	2.14148		24.1758	48.0288	3.56252		24.1754	48.0288	4.24743
24.1744	48.0332	1.83312		24.1768	48.0325	1.62316		24.1757	48.0287	3.45436		24.1755	48.0286	1.16083
24.1745	48.0332	1.80096		24.1769	48.0324	2.1824		24.1756	48.0286	3.56252		24.1755	48.0287	1.77144
24.1747	48.0332	1.78488		24.177	48.0323	3.04172		24.1755	48.0286	3.76532		24.1756	48.0287	0.97295
24.1748	48.0332	1.34268		24.1771	48.0322	2.32562		24.1757	48.0284	1.06132		24.1757	48.0288	0.34221
24.175	48.0332	1.7688		24.1772	48.0321	1.9437		24.176	48.0288	1.58184		24.1757	48.0288	1.39568
24.1751	48.0332	1.8894		24.1773	48.032	2.41428		24.1761	48.029	1.23032		24.1757	48.0289	0.93269
24.1751	48.0332	3.79488		24.1774	48.0319	2.46202		24.1762	48.0291	2.05504		24.1758	48.029	0.97295
24.1752	48.0332	1.89744		24.1774	48.0318	2.50294		24.1762	48.0292	1.96716		24.1758	48.0291	2.47599
24.1753	48.0332	1.97784		24.1775	48.0317	3.53958		24.1762	48.0294	1.91308		24.1759	48.0293	2.46928
24.1755	48.0331	1.97784		24.1776	48.0316	2.68026		24.1762	48.0295	2.64316		24.1759	48.0294	3.89851
24.1756	48.0331	2.27532		24.1776	48.0314	2.73482		24.1762	48.0297	3.98164		24.1759	48.0295	3.99245
24.1757	48.033	1.5276		24.1777	48.0313	2.81666		24.1762	48.0298	3.00144		24.1759	48.0296	5.38142
24.1759	48.033	2.0904		24.1777	48.0312	2.95988		24.1762	48.0299	3.18396		24.1759	48.0296	5.39484
24.176	48.0329	2.82204		24.1778	48.0311	3.0008		24.1762	48.0301	3.15692		24.1759	48.0297	2.96582
24.1761	48.0329	2.16276		24.1779	48.0309	2.41428		24.1762	48.0302	3.2786		24.1759	48.0298	5.87796
24.1762	48.0328	2.16276		24.1779	48.0308	3.2395		24.1761	48.0303	3.15016		24.1759	48.0299	8.09226
24.1763	48.0328	2.16276		24.1779	48.0307	4.71944		24.1761	48.0304	3.042		24.1759	48.03	5.60956
24.1764	48.0327	2.20296		24.178	48.0305	3.30088		24.176	48.0305	1.9266		24.1758	48.0301	5.30761
24.1765	48.0327	1.11756		24.178	48.0304	3.35544		24.176	48.0306	3.72476		24.1758	48.0302	5.14657
24.1766	48.0326	2.27532		24.178	48.0302	2.36654		24.1759	48.0307	2.54176		24.1757	48.0303	4.86475
24.1767	48.0325	2.35572		24.178	48.0301	3.16448		24.1758	48.0308	2.42008		24.1756	48.0305	3.4892
24.1768	48.0324	3.62604		24.1781	48.0299	3.82602		24.1757	48.0309	2.06856		24.1756	48.0305	4.52254
24.1769	48.0324	2.40396		24.1781	48.0298	2.85758		24.1756	48.031	1.97392		24.1755	48.0306	4.45544
24.1769	48.0323	2.46828		24.1781	48.0297	2.74164		24.1755	48.0311	1.27764		24.1755	48.0306	6.52883
24.1771	48.0321	1.90548		24.1781	48.0295	2.74846		24.1754	48.0312	1.58184		24.1754	48.0307	4.19375
24.1772	48.032	2.59692		24.1781	48.0294	2.77574		24.1753	48.0312	2.07532		24.1753	48.0307	4.27427
24.1772	48.0319	3.66624		24.1781	48.0293	2.7621		24.1751	48.0312	1.5548		24.1752	48.0308	2.87188
24.1773	48.0318	2.79792		24.178	48.0291	2.36654		24.175	48.0313	1.54128		24.1751	48.0308	3.76431
24.1773	48.0318	2.80596		24.178	48.0289	3.13038		24.1749	48.0313	1.61564		24.175	48.0309	4.9654
24.1774	48.0317	2.95872		24.178	48.0288	4.76718		24.1748	48.0313	1.61564		24.1749	48.0309	3.69721
24.1775	48.0316	3.07932		24.178	48.0287	3.33498		24.1746	48.0313	1.64944		24.1748	48.0309	3.53617
24.1775	48.0315	2.60496		24.1779	48.0286	3.41682		24.1745	48.0313	1.23708		24.1747	48.0309	3.52275
24.1776	48.0313	3.9396		24.1779	48.0284	2.53022		24.1744	48.0313	1.71028		24.1746	48.0309	3.44894
24.1777	48.0312	3.11148		24.1778	48.0283	3.29406		24.1743	48.0313	3.43408		24.1745	48.0309	3.47578
24.1777	48.0311	3.216		24.1778	48.0281	4.38526		24.1742	48.0312	1.7576		24.1744	48.0309	3.67708
24.1778	48.031	3.19188		24.1777	48.028	3.14402		24.1741	48.0312	1.78464		24.1743	48.0308	3.46236
24.1778	48.0309	3.11952		24.1777	48.0279	2.92578		24.174	48.0311	2.14292		24.1742	48.0308	3.53617
24.1779	48.0307	3.19188		24.1776	48.0278	2.8644		24.1739	48.0311	2.05504		24.1741	48.0307	4.16691
24.1779	48.0306	2.14668		24.1776	48.0277	2.85758		24.174	48.0309	1.50072		24.1744	48.0309	1.55672
24.1779	48.0306	3.3366		24.1775	48.0277	2.6257		24.1741	48.031	1.1154		24.1744	48.031	1.34871
24.1779	48.0304	4.4622		24.1775	48.0275	2.5916		24.1742	48.031	0.52728		24.1745	48.031	0.8723
24.178	48.0303	3.28836		24.1774	48.0274	1.82094		24.1744	48.0311	0.4394		24.1745	48.031	3.44223
24.178	48.0302	3.83508		24.1773	48.0273	2.36654		24.1745	48.0311	0.48672		24.1747	48.031	1.84525
24.178	48.03	3.24816		24.1772	48.0272	3.10992		24.1746	48.0311	1.16272		24.1747	48.031	4.05284
24.178	48.0298	2.43612		24.1771	48.0271	2.1824		24.1748	48.0311	0.85852		24.1748	48.031	3.05305
24.178	48.0297	3.28836		24.177	48.027	1.57542		24.1749	48.0311	1.40608		24.1749	48.031	3.46236
24.178	48.0296	4.39788		24.1769	48.0269	2.02554		24.175	48.0311	1.4196		24.175	48.031	3.47578
24.178	48.0294	3.3768		24.1768	48.0268	2.98034		24.1751	48.031	1.8928		24.1751	48.0309	2.77123
24.178	48.0293	3.34464		24.1767	48.027	0.96844		24.1752	48.031	1.9266		24.1752	48.0309	3.73747
24.178	48.0292	3.26424		24.177	48.0273	1.13212		24.1754	48.0309	1.56832		24.1753	48.0309	3.67037
24.178	48.029	3.24816		24.1771	48.0274	1.13212		24.1755	48.0308	2.11588		24.1753	48.0308	7.37429
24.1779	48.0289	3.28836		24.1772	48.0275	1.76638		24.1756	48.0308	2.8392		24.1754	48.0308	3.6905
24.1779	48.0287	3.73056		24.1772	48.0275	1.75956		24.1757	48.0307	1.49396		24.1755	48.0307	3.85825
24.1779	48.0286	3.15168		24.1772	48.0276	1.18668		24.1758	48.0306	2.81216		24.1756	48.0307	3.18054
24.1778	48.0285	3.11148		24.1773	48.0277	2.59842		24.1758	48.0304	2.2308		24.1756	48.0306	4.15349
24.1778	48.0283	3.06324		24.1774	48.0277	2.60524		24.1759	48.0303	2.04828		24.1757	48.0305	5.73705
24.1777	48.0282	3.0954		24.1774	48.0278	3.73054		24.176	48.0302	3.47464		24.1757	48.0304	4.54267
24.1777	48.0281	2.27532		24.1775	48.0279	3.0349		24.176	48.03	1.77788		24.1758	48.0304	4.91843
24.1776	48.0279	2.92656		24.1775	48.028	2.61888		24.176	48.0299	3.81264		24.1758	48.0303	5.05934
24.1776	48.0279	2.90244		24.1776	48.0282	1.96416		24.1761	48.0298	2.9744		24.1759	48.0302	5.07947
24.1775	48.0278	2.8944		24.1776	48.0283	2.50294		24.1761	48.0296	3.26508		24.1759	48.0302	5.35458
24.1775	48.0277	3.72252		24.1777	48.0284	3.41		24.1761	48.0295	3.28536		24.1759	48.0301	5.46865
24.1774	48.0276	2.75772		24.1777	48.0285	2.3529		24.176	48.0293	2.54852		24.1759	48.03	6.26714
24.1773	48.0274	2.30748		24.1777	48.0286	2.40064		24.176	48.0292	4.31964		24.176	48.0299	6.09939
24.1772	48.0273	2.70948		24.1777	48.0287	2.26424		24.1759	48.0291	2.30516		24.176	48.0298	6.32082
24.1772	48.0272	3.59388		24.1778	48.0288	2.30516		24.1759	48.0289	3.29212		24.176	48.0297	6.30069
24.1771	48.0271	2.6532		24.1778	48.0289	2.46884		24.1758	48.0288	4.34668		24.176	48.0296	6.89788
24.177	48.027	2.63712		24.1778	48.0291	2.01872		24.1758	48.0287	3.40704		24.176	48.0294	5.31432
24.1769	48.0269	2.62908		24.1778	48.0292	2.728		24.1756	48.0286	2.08208		24.176	48.0294	7.9178
24.177	48.0268	1.25424		24.1778	48.0293	2.9326		24.1755	48.0285	2.72428		24.1759	48.0293	7.73663
24.1771	48.0269	0.70752		24.1779	48.0294	3.90104		24.1757	48.0283	1.97392		24.1759	48.0292	7.22667
24.1772	48.027	0.71556		24.1779	48.0295	3.069		24.1758	48.0284	1.29116		24.1759	48.0291	7.49507
24.1773	48.0271	0.81204		24.1779	48.0296	3.09628		24.1759	48.0285	1.33172		24.1759	48.029	5.14657
24.1774	48.0272	0.98088		24.1779	48.0297	2.85758		24.176	48.0286	0.845		24.1758	48.0289	6.13965
24.1775	48.0273	1.95372		24.1779	48.0299	4.42618		24.1761	48.0287	1.37904		24.1758	48.0288	6.5758
24.1775	48.0275	1.47936		24.1779	48.03	3.38954		24.1761	48.0288	1.90632		24.1757	48.0288	4.60306
24.1776	48.0276	2.08236		24.1778	48.0301	3.41682		24.1762	48.029	2.56204		24.1757	48.0287	4.4286
24.1777	48.0277	2.13864		24.1778	48.0302	3.21222		24.1762	48.029	1.33172		24.1756	48.0286	4.30782
24.1778	48.0278	1.72056		24.1778	48.0303	3.1713		24.1762	48.0291	5.36744		24.1756	48.0286	4.48899
24.1778	48.0279	3.52152		24.1778	48.0304	2.98716		24.1763	48.0292	3.67068		24.1755	48.0286	4.80436
24.1779	48.0281	1.81704		24.1778	48.0305	2.24378		24.1763	48.0295	4.6306		24.1759	48.0285	0
24.1779	48.0282	2.47632		24.1777	48.0306	2.70072		24.1763	48.0297	4.31288		24.176	48.0287	1.24135
24.178	48.0283	3.42504		24.1777	48.0307	3.56686		24.1763	48.0298	4.51568		24.1761	48.0288	2.87859
24.178	48.0285	2.59692		24.1777	48.0309	1.69818		24.1763	48.0299	4.50892		24.1761	48.0289	3.76431
24.178	48.0286	2.91852		24.1776	48.031	3.36908		24.1763	48.0301	4.31288		24.1762	48.029	3.86496
24.1781	48.0288	1.84116		24.1776	48.0311	2.53022		24.1762	48.0302	4.20472		24.1762	48.0291	4.026
24.1781	48.0289	2.58084		24.1775	48.0312	2.5234		24.1762	48.0304	3.09608		24.1762	48.0292	4.71042
24.1781	48.029	3.55368		24.1775	48.0313	2.58478		24.1761	48.0305	3.93432		24.1763	48.0293	1.89222
24.1782	48.0292	2.72556		24.1774	48.0314	1.91642		24.176	48.0306	5.05648		24.1763	48.0293	7.67624
24.1782	48.0293	2.60496		24.1774	48.0315	3.79192		24.176	48.0307	3.98164		24.1763	48.0295	2.92556
24.1782	48.0295	2.62908		24.1773	48.0316	2.42792		24.1759	48.0308	3.47464		24.1763	48.0296	5.75718
24.1782	48.0296	2.78184		24.1773	48.0317	2.38018		24.1758	48.0309	3.16368		24.1763	48.0297	4.11323
24.1782	48.0297	2.78988		24.1772	48.0318	2.1483		24.1757	48.031	2.28488		24.1763	48.0298	4.86475
24.1782	48.0299	2.82204		24.1771	48.0319	1.95052		24.1756	48.0311	2.88652		24.1763	48.0299	5.81757
24.1782	48.03	2.12256		24.177	48.032	1.52086		24.1755	48.0312	3.77208		24.1763	48.0299	5.73705
24.1781	48.0302	3.69036		24.1769	48.0321	1.97098		24.1754	48.0312	2.85948		24.1762	48.03	6.05913
24.1781	48.0303	2.70948		24.1768	48.0322	2.72118		24.1752	48.0313	2.8392		24.1762	48.0302	4.18033
24.1781	48.0305	2.24316		24.1767	48.0323	1.97098		24.1751	48.0313	2.78512		24.1762	48.0303	4.87817
24.1781	48.0306	2.60496		24.1766	48.0324	2.046		24.1749	48.0314	2.78512		24.1761	48.0304	6.08597
24.178	48.0308	3.31248		24.1765	48.0324	2.03236		24.1747	48.0314	2.24432		24.1761	48.0305	3.96561
24.178	48.0309	2.46024		24.1764	48.0325	2.08692		24.1746	48.0314	3.56928		24.176	48.0306	4.23401
24.1779	48.031	2.37984		24.1763	48.0326	2.0801		24.1745	48.0314	2.704		24.176	48.0307	2.79807
24.1779	48.0311	2.30748		24.1762	48.0327	2.33926		24.1743	48.0313	2.64316		24.1759	48.0308	3.51604
24.1778	48.0313	2.21904		24.1761	48.0327	2.02554		24.1742	48.0313	2.67696		24.1758	48.0308	4.87817
24.1778	48.0314	2.23512		24.176	48.0328	1.88232		24.1741	48.0312	2.08208		24.1757	48.0309	3.51604
24.1777	48.0315	1.69644		24.1758	48.0329	1.81412		24.174	48.0312	3.32592		24.1757	48.031	3.52275
24.1776	48.0317	2.28336		24.1757	48.0329	1.80048		24.1739	48.0311	3.2448		24.1756	48.031	3.40197
24.1776	48.0318	2.22708		24.1756	48.033	1.3299		24.174	48.031	1.09512		24.1755	48.0311	2.20088
24.1775	48.0319	2.25924		24.1754	48.033	1.76638		24.1742	48.0311	0.71656		24.1754	48.0312	4.32124
24.1774	48.032	3.42504		24.1753	48.033	2.15512		24.1742	48.0311	1.09512		24.1753	48.0312	2.29482
24.1774	48.0321	2.23512		24.1752	48.033	1.08438		24.1743	48.0311	0.5408		24.1752	48.0312	4.21388
24.1772	48.0322	1.62408		24.1751	48.0331	2.27106		24.1745	48.0312	0.9464		24.1751	48.0313	3.05305
24.1772	48.0323	2.10648		24.175	48.0331	1.69818		24.1747	48.0312	1.89956		24.175	48.0313	3.0195
24.1771	48.0324	2.78184		24.1749	48.0331	1.72546		24.1749	48.0312	1.0816		24.1749	48.0313	3.01279
24.177	48.0325	1.92156		24.1748	48.0331	1.93688		24.175	48.0311	2.05504		24.1748	48.0313	2.28811
24.1769	48.0326	1.90548		24.1746	48.0331	1.42538		24.1751	48.0311	2.82568		24.1747	48.0313	3.03292
24.1768	48.0327	1.92156		24.1745	48.0331	2.87122		24.1752	48.0311	1.60888		24.1746	48.0313	4.16691
24.1767	48.0328	1.9296		24.1744	48.0331	1.88914		24.1754	48.031	3.25156		24.1745	48.0313	3.12015
24.1766	48.0328	1.91352		24.1743	48.0331	1.98462		24.1755	48.0309	2.62288		24.1744	48.0313	3.00608
24.1766	48.0328	1.90548		24.1741	48.033	1.99144		24.1756	48.0309	2.72428		24.1743	48.0313	3.02621
24.1764	48.0329	1.41504		24.174	48.033	1.91642		24.1756	48.0308	2.81892		24.1741	48.0312	2.44244
24.1763	48.033	1.84116		24.1739	48.033	1.4663		24.1757	48.0308	1.44664		24.174	48.0312	3.36842
24.1762	48.033	2.42004		24.1737	48.0329	1.74592		24.1758	48.0307	2.98792		24.174	48.0311	2.03313
24.1761	48.0331	2.04216		24.1736	48.0329	2.34608		24.1759	48.0305	4.16416		24.1739	48.0311	4.19375
24.176	48.0332	1.7286		24.1735	48.0328	1.13894		24.1759	48.0304	3.67068		24.174	48.0309	1.71105
24.1759	48.0332	1.73664		24.1734	48.0328	2.3188		24.176	48.0303	3.49492		24.1741	48.031	1.342
24.1757	48.0333	1.30248		24.1733	48.0327	1.85504		24.176	48.0302	3.60984		24.1742	48.031	0.66429
24.1756	48.0333	1.70448		24.1733	48.0327	1.84822		24.1761	48.0301	3.6842		24.1742	48.031	2.46928
24.1755	48.0333	2.33964		24.1731	48.0327	1.80048		24.1761	48.0299	2.96764		24.1743	48.031	1.61711
24.1753	48.0333	1.72056		24.173	48.0326	1.48676		24.1761	48.0297	4.06952		24.1743	48.031	2.50283
24.1752	48.0334	1.83312		24.1729	48.0327	0.96162		24.1761	48.0296	5.67164		24.1744	48.0311	2.12036
24.1752	48.0334	1.83312		24.173	48.0328	0.50468		24.1761	48.0294	4.23852		24.1745	48.0311	2.12036
24.175	48.0334	1.22208		24.1732	48.0328	0.52514		24.1761	48.0293	4.33316		24.1745	48.0311	2.50954
24.175	48.0334	2.76576		24.1733	48.0329	0.36146		24.1761	48.0292	4.23852		24.1746	48.0311	2.40889
24.1748	48.0334	1.38288		24.1734	48.033	0.72974		24.176	48.0291	4.1912		24.1747	48.0311	2.40218
24.1747	48.0334	2.72556		24.1735	48.033	0.9548		24.176	48.0289	4.42104		24.1747	48.0311	4.01258
24.1745	48.0334	1.809		24.1736	48.0331	0.94798		24.1759	48.0288	4.056		24.1749	48.0311	1.97945
24.1744	48.0334	1.75272		24.1738	48.0331	1.364		24.1758	48.0287	3.76532		24.1749	48.0311	4.32124
24.1743	48.0334	1.31856		24.174	48.0332	1.58906		24.1757	48.0286	3.63688		24.175	48.0311	2.18075
24.1741	48.0334	1.73664		24.1742	48.0332	1.1935		24.1757	48.0285	4.80636		24.1751	48.031	3.07318
24.174	48.0333	1.73664		24.1743	48.0332	1.64362		24.1756	48.0285	3.48816		24.1752	48.031	4.16691
24.1739	48.0333	1.6482		24.1744	48.0332	2.1824		24.176	48.0285	0.72332		24.1752	48.031	3.32145
24.1738	48.0333	2.211		24.1745	48.0332	1.62998		24.1761	48.0286	0.35828		24.1753	48.031	3.38855
24.1737	48.0332	1.66428		24.1746	48.0332	1.6368		24.1761	48.0286	1.43312		24.1754	48.0309	3.46907
24.1736	48.0332	1.68036		24.1747	48.0332	1.50722		24.1761	48.0287	1.61564		24.1754	48.0309	3.67037
24.1735	48.0332	1.6482		24.1748	48.0332	1.51404		24.1762	48.0289	1.68324		24.1755	48.0308	3.7576
24.1734	48.0331	1.68036		24.1749	48.0332	1.56178		24.1763	48.029	2.93384		24.1756	48.0308	4.51583
24.1733	48.0331	1.67232		24.1751	48.0332	1.6709		24.1763	48.0292	2.66344		24.1756	48.0307	4.03942
24.1732	48.033	1.27032		24.1752	48.0332	1.71864		24.1763	48.0293	3.58956		24.1757	48.0306	4.36821
24.173	48.0329	2.67732		24.1754	48.0332	1.705		24.1764	48.0294	3.718		24.1757	48.0306	4.73726
24.1729	48.0329	1.86528		24.1755	48.0331	1.86186		24.1764	48.0296	2.99468		24.1758	48.0305	3.97232
24.1731	48.0327	1.3266		24.1756	48.0331	1.8414		24.1764	48.0297	4.04924		24.1758	48.0304	5.42168
24.1732	48.0327	0.70752		24.1758	48.033	1.62316		24.1764	48.0299	4.14388		24.1759	48.0304	7.33403
24.1734	48.0328	0.69948		24.1759	48.033	2.17558		24.1763	48.03	4.21824		24.1759	48.0303	5.64311
24.1735	48.0328	0.69144		24.176	48.0329	3.06218		24.1763	48.0301	5.46208		24.1759	48.0303	5.48207
24.1736	48.0329	0.69144		24.1761	48.0329	2.3188		24.1763	48.0303	4.06276		24.176	48.0302	5.06605
24.1737	48.0329	1.14168		24.1761	48.0329	2.30516		24.1762	48.0304	4.44132		24.176	48.0301	5.14657
24.1739	48.033	0.8442		24.1762	48.0328	2.29834		24.1761	48.0306	3.0758		24.176	48.03	4.54267
24.174	48.033	1.64016		24.1765	48.0327	2.16876		24.1761	48.0307	3.92756		24.176	48.03	5.5693
24.1741	48.0331	2.18688		24.1766	48.0326	2.29152		24.176	48.0308	4.90776		24.176	48.0299	7.96477
24.1742	48.0331	2.1306		24.1767	48.0325	2.0801		24.1759	48.0309	3.56252		24.1761	48.0298	6.13294
24.1744	48.0331	1.43916		24.1768	48.0324	2.12784		24.1758	48.031	3.30564		24.1761	48.0297	6.62277
24.1745	48.0331	1.88136		24.1769	48.0323	2.14148		24.1757	48.0311	3.15692		24.1761	48.0296	7.15286
24.1746	48.0331	2.46828		24.177	48.0322	2.03918		24.1756	48.0311	2.94736		24.1761	48.0295	7.07905
24.1748	48.0331	1.88136		24.1771	48.0321	2.08692		24.1755	48.0312	1.9266		24.1761	48.0294	6.92472
24.1749	48.0331	1.92156		24.1772	48.032	1.71864		24.1755	48.0312	2.86624		24.176	48.0293	5.71021
24.175	48.0331	1.90548		24.1773	48.0319	2.3188		24.1754	48.0313	2.60936		24.176	48.0292	8.90417
24.1751	48.0331	1.9698		24.1774	48.0318	2.32562		24.1753	48.0313	3.42732		24.176	48.0292	6.56909
24.1753	48.0331	1.97784		24.1774	48.0317	2.40064		24.1751	48.0314	2.82568		24.176	48.0291	6.33424
24.1754	48.033	1.59996		24.1775	48.0315	3.30088		24.175	48.0314	1.95364		24.1759	48.029	6.22017
24.1756	48.033	3.24012		24.1776	48.0314	2.51658		24.1749	48.0314	2.7378		24.1759	48.0289	4.43531
24.1757	48.033	2.19492		24.1776	48.0313	2.63252		24.1747	48.0314	2.71076		24.1759	48.0288	5.64982
24.1758	48.0329	2.24316		24.1777	48.0311	2.95306		24.1746	48.0314	2.67696		24.1758	48.0288	8.61564
24.1759	48.0329	2.27532		24.1777	48.031	1.7391		24.1745	48.0314	3.63012		24.1758	48.0288	5.6364
24.176	48.0328	2.2914		24.1778	48.0309	3.5464		24.1744	48.0314	2.72428		24.1758	48.0287	5.5022
24.1762	48.0327	1.7286		24.1778	48.0308	2.6598		24.1742	48.0314	2.85948		24.1757	48.0286	4.74397
24.1763	48.0327	2.32356		24.1779	48.0305	2.56432		24.1741	48.0313	2.92032		24.1756	48.0285	3.68379
24.1764	48.0326	2.95068		24.1779	48.0303	1.98462		24.174	48.0313	2.87976		24.1755	48.0285	4.24072
24.1765	48.0325	2.211		24.178	48.0302	4.06472		24.1739	48.0312	3.25832		24.1757	48.0283	2.20088
24.1766	48.0325	2.23512		24.178	48.03	1.8755		24.1739	48.031	2.52148		24.1758	48.0283	1.32187
24.1767	48.0324	1.97784		24.178	48.0299	2.5234		24.1741	48.0311	1.10864		24.1759	48.0284	1.43594
24.1768	48.0323	2.2512		24.178	48.0298	3.34862		24.1742	48.0311	1.17624		24.176	48.0285	0.74481
24.1769	48.0322	2.33964		24.178	48.0297	2.51658		24.1743	48.0312	0.77064		24.176	48.0285	1.03334
24.177	48.0321	2.3718		24.178	48.0296	2.5575		24.1744	48.0312	0.75036		24.1761	48.0286	2.31495
24.1771	48.032	3.38484		24.178	48.0295	2.53022		24.1745	48.0312	1.29792		24.1761	48.0287	1.77815
24.1772	48.0319	2.59692		24.178	48.0294	2.53022		24.1746	48.0312	0.95992		24.1762	48.0288	2.95911
24.1773	48.0318	2.78184		24.178	48.0292	2.4211		24.1748	48.0312	1.64944		24.1762	48.0289	2.99266
24.1773	48.0317	1.42308		24.178	48.029	2.68708		24.1749	48.0312	2.3322		24.1762	48.029	4.18033
24.1774	48.0316	2.87028		24.1779	48.0289	2.55068		24.1751	48.0312	1.77112		24.1763	48.0291	4.77752
24.1774	48.0315	2.94264		24.1779	48.0288	2.55068		24.1751	48.0312	4.13036		24.1763	48.0292	4.79765
24.1775	48.0314	4.63908		24.1779	48.0286	2.60524		24.1753	48.0311	2.10912		24.1763	48.0293	4.87817
24.1775	48.0313	3.18384		24.1778	48.0285	2.55068		24.1754	48.0311	2.87976		24.1763	48.0294	4.93185
24.1776	48.0312	3.2562		24.1778	48.0283	2.03236		24.1755	48.031	4.33992		24.1763	48.0295	5.01237
24.1777	48.031	3.32856		24.1777	48.0282	2.6598		24.1757	48.0309	2.17672		24.1763	48.0296	5.05263
24.1777	48.0309	2.55672		24.1777	48.0281	2.77574		24.1757	48.0308	3.12312		24.1763	48.0297	3.84483
24.1777	48.0308	5.04108		24.1776	48.0278	1.91642		24.1758	48.0307	4.01544		24.1763	48.0298	5.26735
24.1778	48.0306	2.5326		24.1775	48.0277	1.88914		24.1759	48.0306	3.09608		24.1763	48.0299	5.28077
24.1778	48.0305	3.48936		24.1774	48.0276	1.66408		24.176	48.0305	3.29212		24.1763	48.03	5.91151
24.1779	48.0303	3.39288		24.1774	48.0275	1.6709		24.176	48.0303	3.46112		24.1763	48.0301	5.62969
24.1779	48.0302	3.417		24.1773	48.0274	1.13894		24.1761	48.0303	3.56252		24.1762	48.0302	4.00587
24.1779	48.03	2.86224		24.1772	48.0272	2.23014		24.1761	48.0302	3.62336		24.1762	48.0303	5.24051
24.1779	48.0299	3.3366		24.1771	48.0271	1.81412		24.1761	48.0301	3.69096		24.1762	48.0304	6.86433
24.1779	48.0298	4.5024		24.177	48.027	1.8073		24.1762	48.0299	2.92708		24.1761	48.0305	3.29461
24.1779	48.0296	3.40092		24.1769	48.0269	1.44584		24.1762	48.0298	5.96232		24.1761	48.0306	6.4416
24.1779	48.0295	3.417		24.1768	48.0268	1.06392		24.1762	48.0296	4.68468		24.176	48.0307	4.40176
24.1779	48.0293	3.39288		24.1767	48.027	0.51832		24.1762	48.0295	4.79284		24.176	48.0307	4.34137
24.1779	48.0292	3.46524		24.1767	48.0271	0.50468		24.1762	48.0294	4.732		24.176	48.0308	4.35479
24.1779	48.0292	3.46524		24.1768	48.0272	0.64108		24.1761	48.0292	3.32592		24.1759	48.0309	3.05305
24.1779	48.0291	3.417		24.1769	48.0273	0.66154		24.1761	48.0291	6.4558		24.1758	48.0309	3.7576
24.1779	48.0289	2.60496		24.177	48.0274	0.93434		24.176	48.0289	3.06904		24.1757	48.031	4.88488
24.1778	48.0288	3.78684		24.1771	48.0275	0.72292		24.176	48.0289	5.94204		24.1757	48.0311	3.34829
24.1778	48.0286	4.57476		24.1772	48.0276	1.97098		24.1759	48.0287	3.58956		24.1756	48.0311	3.33487
24.1778	48.0285	3.32856		24.1772	48.0276	1.65044		24.1758	48.0286	3.42056		24.1755	48.0312	3.22751
24.1777	48.0283	2.46828		24.1773	48.0277	1.69136		24.1757	48.0285	2.6702		24.1754	48.0312	3.23422
24.1777	48.0283	4.73556		24.1773	48.0279	2.4552		24.1756	48.0284	3.549		24.1753	48.0313	2.38205
24.1776	48.0281	2.34768		24.1774	48.028	2.05282		24.1758	48.0282	2.0618		24.1753	48.0313	6.34766
24.1775	48.028	3.015		24.1775	48.0281	2.83712		24.1759	48.0282	1.36552		24.1752	48.0313	1.59698
24.1775	48.0279	3.96372		24.1775	48.0283	3.8874		24.176	48.0283	1.50748		24.1751	48.0314	4.22059
24.1774	48.0277	2.7738		24.1776	48.0284	2.81666		24.1761	48.0285	0.89232		24.175	48.0314	3.13357
24.1773	48.0276	2.70144		24.1776	48.0285	2.85076		24.1761	48.0286	1.859		24.1749	48.0314	2.60348
24.1773	48.0275	2.63712		24.1777	48.0287	2.80302		24.1762	48.0287	1.02076		24.1748	48.0314	3.05305
24.1772	48.0274	2.15472		24.1777	48.0288	3.02126		24.1763	48.0288	1.3858		24.1747	48.0314	4.14678
24.1771	48.0273	3.34464		24.1777	48.0289	3.069		24.1763	48.029	3.03524		24.1746	48.0314	3.10673
24.177	48.0272	2.50044		24.1778	48.0291	2.5234		24.1763	48.029	2.32544		24.1745	48.0314	3.04634
24.1769	48.0271	2.42808		24.1778	48.0293	3.39636		24.1764	48.0291	3.25832		24.1744	48.0314	3.05976
24.1768	48.027	2.814		24.1778	48.0294	3.7169		24.1764	48.0292	3.31916		24.1743	48.0313	3.18054
24.177	48.0276	1.06932		24.1778	48.0295	5.2855		24.1764	48.0294	2.74456		24.1742	48.0313	3.19396
24.177	48.0277	1.07736		24.1778	48.0297	3.9556		24.1764	48.0295	4.02896		24.1741	48.0313	2.14049
24.1771	48.0278	1.97784		24.1778	48.0298	3.04172		24.1764	48.0297	4.87396		24.174	48.0313	3.20738
24.1772	48.0279	1.21404		24.1778	48.03	4.07836		24.1764	48.0298	3.67744		24.174	48.0312	4.75739
24.1773	48.028	3.36876		24.1778	48.0301	3.92832		24.1764	48.0299	3.73152		24.1739	48.0312	3.46236
24.1773	48.0282	2.5728		24.1778	48.0303	4.04426		24.1764	48.0301	3.69772		24.1739	48.031	2.18075
24.1774	48.0283	2.87028		24.1777	48.0304	5.34006		24.1763	48.0302	2.71076		24.174	48.031	2.77794
24.1774	48.0284	2.8944		24.1777	48.0305	3.76464		24.1763	48.0303	5.21196		24.1741	48.031	1.12728
24.1775	48.0285	3.00696		24.1777	48.0307	3.73054		24.1762	48.0305	2.46064		24.1742	48.0311	1.01321
24.1775	48.0286	3.0552		24.1776	48.0308	3.6828		24.1762	48.0306	3.1772		24.1743	48.0311	1.16083
24.1775	48.0287	3.0552		24.1776	48.031	2.75528		24.1762	48.0306	5.97584		24.1743	48.0311	1.12728
24.1776	48.0288	2.33964		24.1775	48.0311	4.8763		24.1761	48.0307	2.98116		24.1744	48.0312	1.99287
24.1776	48.029	3.1758		24.1774	48.0312	3.28042		24.176	48.0308	2.90004		24.1746	48.0312	1.50304
24.1776	48.0291	4.88028		24.1774	48.0313	3.069		24.176	48.0309	2.75808		24.1746	48.0312	2.81149
24.1776	48.0292	3.24012		24.1773	48.0314	3.23268		24.1759	48.031	2.64316		24.1747	48.0312	4.0931
24.1777	48.0294	2.4924		24.1772	48.0316	3.22586		24.1757	48.0311	2.8054		24.1748	48.0312	3.41539
24.1777	48.0296	3.36072		24.1771	48.0317	2.2847		24.1756	48.0312	2.25784		24.1749	48.0312	3.40197
24.1777	48.0297	4.51044		24.1771	48.0318	2.95988		24.1755	48.0313	2.20376		24.175	48.0312	3.71063
24.1777	48.0298	3.40092		24.177	48.0318	5.88566		24.1754	48.0313	2.15644		24.1751	48.0311	2.83833
24.1776	48.03	3.42504		24.177	48.0319	2.91896		24.1753	48.0314	2.14292		24.1752	48.0311	3.80457
24.1776	48.03	3.39288		24.1769	48.032	2.8985		24.1752	48.0314	2.10236		24.1753	48.0311	5.15328
24.1776	48.0301	3.46524		24.1768	48.0321	2.5575		24.175	48.0315	1.56156		24.1754	48.031	3.86496
24.1776	48.0302	3.44916		24.1767	48.0322	4.57622		24.1749	48.0315	2.01448		24.1754	48.031	3.85154
24.1776	48.0304	3.819		24.1766	48.0323	2.25742		24.1748	48.0315	2.6702		24.1755	48.031	3.9589
24.1775	48.0305	3.44916		24.1765	48.0324	2.9667		24.1747	48.0315	2.06856		24.1755	48.0309	3.97232
24.1775	48.0307	3.30444		24.1764	48.0325	3.73054		24.1746	48.0315	2.05504		24.1756	48.0308	3.02621
24.1775	48.0308	3.20796		24.1763	48.0325	2.78256		24.1745	48.0315	2.04828		24.1757	48.0308	5.1667
24.1774	48.0309	3.16776		24.1762	48.0326	2.78938		24.1744	48.0315	1.9942		24.1758	48.0307	3.92535
24.1774	48.031	3.12756		24.176	48.0327	2.74164		24.1743	48.0315	2.028		24.1758	48.0306	4.05284
24.1773	48.0312	3.22404		24.1759	48.0327	1.61634		24.1741	48.0314	2.22404		24.1759	48.0305	4.24072
24.1772	48.0313	2.8944		24.1758	48.0328	3.19858		24.174	48.0313	1.94688		24.1759	48.0304	3.32816
24.1771	48.0315	3.71448		24.1757	48.0328	1.6027		24.1739	48.0313	2.33896		24.176	48.0304	6.90459
24.1771	48.0315	4.02804		24.1755	48.0329	3.29406		24.1738	48.0312	3.08932		24.176	48.0303	4.69029
24.1771	48.0316	3.54564		24.1754	48.0329	2.31198		24.1742	48.0315	0.676		24.176	48.0303	2.38876
24.177	48.0316	3.11148		24.1753	48.0329	2.20968		24.1744	48.0315	0.90584		24.1761	48.0302	6.4416
24.177	48.0317	1.23816		24.1751	48.033	1.65044		24.1745	48.0316	1.183		24.1761	48.0301	4.23401
24.1769	48.0318	1.6482		24.175	48.033	2.1483		24.1746	48.0316	1.183		24.1761	48.03	4.67016
24.1768	48.0319	1.47132		24.1749	48.033	2.84394		24.1747	48.0316	1.66972		24.1761	48.0299	4.26756
24.1768	48.0319	1.2462		24.1747	48.033	1.52768		24.1747	48.0316	1.66296		24.1761	48.0297	3.40868
24.1767	48.032	1.35072		24.1746	48.033	3.04172		24.1749	48.0316	1.67648		24.1761	48.0296	4.71713
24.1765	48.0322	0.95676		24.1745	48.033	2.2506		24.175	48.0316	1.39932		24.1761	48.0295	6.59593
24.1764	48.0322	1.67232		24.1744	48.033	2.25742		24.1751	48.0315	1.89956		24.1761	48.0294	4.8983
24.1763	48.0323	2.22708		24.1742	48.033	2.23014		24.1753	48.0315	3.1434		24.1761	48.0294	5.69008
24.1763	48.0324	2.01		24.1741	48.0329	1.68454		24.1754	48.0314	2.25784		24.1761	48.0293	5.64311
24.1762	48.0324	1.99392		24.1739	48.0329	3.32134		24.1755	48.0314	2.3322		24.1761	48.0293	5.58943
24.1761	48.0324	1.99392		24.1738	48.0329	2.387		24.1756	48.0313	1.83196		24.1761	48.0292	5.47536
24.176	48.0325	2.12256		24.1737	48.0328	2.23014		24.1757	48.0312	2.50796		24.176	48.029	4.41518
24.1759	48.0326	1.7688		24.1736	48.0328	2.25742		24.1758	48.0311	3.40704		24.176	48.0289	7.01866
24.1757	48.0326	2.84616		24.1734	48.0327	1.7732		24.1759	48.0311	1.7576		24.176	48.0289	5.15999
24.1756	48.0327	2.09844		24.1733	48.0327	2.38018		24.176	48.031	3.46112		24.1759	48.0288	4.87146
24.1755	48.0327	2.07432		24.1732	48.0326	3.07582		24.1761	48.0309	2.69048		24.1759	48.0287	4.74397
24.1754	48.0328	2.09844		24.1731	48.0325	2.17558		24.1761	48.0308	2.76484		24.1758	48.0286	3.52275
24.1753	48.0328	2.06628		24.1732	48.0323	0.64108		24.1762	48.0307	2.82568		24.1757	48.0285	4.61648
24.1751	48.0328	2.11452		24.1734	48.0324	0.45012		24.1762	48.0306	2.95412		24.1757	48.0285	8.91088
24.175	48.0328	2.11452		24.1735	48.0325	0.59334		24.1763	48.0305	3.08932		24.1757	48.0285	4.19375
24.1749	48.0328	1.61604		24.1736	48.0325	0.74338		24.1764	48.0303	3.48816		24.1756	48.0284	4.27427
24.1747	48.0328	2.87832		24.1737	48.0326	0.58652		24.1764	48.0302	3.46112		24.1758	48.0282	0.79178
24.1746	48.0328	2.50848		24.1739	48.0326	1.26852		24.1764	48.0301	3.6504		24.1758	48.0282	1.65066
24.1745	48.0328	2.20296		24.174	48.0327	1.705		24.1765	48.0299	3.98164		24.1759	48.0283	0.37576
24.1743	48.0328	1.608		24.1741	48.0327	1.66408		24.1765	48.0298	4.056		24.176	48.0284	0.52338
24.1742	48.0328	2.16276		24.1742	48.0327	1.62998		24.1765	48.0296	3.21776		24.1761	48.0285	2.18075
24.1741	48.0327	2.90244		24.1744	48.0327	1.95052		24.1765	48.0295	4.225		24.1761	48.0286	1.52988
24.174	48.0327	1.4472		24.1745	48.0328	1.93688		24.1765	48.0294	6.2192		24.1762	48.0287	2.15391
24.1738	48.0327	2.84616		24.1746	48.0328	2.00508		24.1765	48.0294	4.15064		24.1762	48.0287	2.99266
24.1737	48.0326	2.14668		24.1747	48.0328	2.0119		24.1765	48.0292	4.0898		24.1763	48.0288	5.9048
24.1736	48.0326	2.14668		24.1749	48.0327	1.49358		24.1764	48.0291	4.03572		24.1763	48.0289	4.58964
24.1735	48.0325	2.15472		24.175	48.0327	2.93942		24.1764	48.0289	3.23128		24.1763	48.029	4.50912
24.1733	48.0324	1.66428		24.1752	48.0327	2.34608		24.1763	48.0288	3.97488		24.1763	48.029	5.75047
24.1732	48.0324	3.51348		24.1753	48.0327	2.1142		24.1763	48.0287	3.5828		24.1764	48.0291	5.85783
24.1733	48.0322	1.23012		24.1754	48.0327	2.12102		24.1762	48.0286	4.64412		24.1764	48.0292	5.0996
24.1734	48.0323	0.47436		24.1756	48.0326	1.51404		24.1761	48.0285	3.48816		24.1764	48.0293	8.68945
24.1735	48.0323	0.45828		24.1757	48.0326	2.06646		24.176	48.0283	3.40704		24.1764	48.0294	6.68316
24.1737	48.0324	0.69144		24.1758	48.0325	2.83712		24.176	48.0283	3.17044		24.1764	48.0295	6.45502
24.1738	48.0325	0.6834		24.1759	48.0325	2.15512		24.1759	48.0282	3.0758		24.1764	48.0296	6.56238
24.1739	48.0325	1.10952		24.176	48.0324	2.15512		24.1758	48.0281	2.93384		24.1764	48.0297	6.39463
24.1741	48.0325	0.82008		24.1762	48.0323	2.17558		24.1758	48.0281	3.27184		24.1764	48.0298	6.36779
24.1742	48.0326	1.55976		24.1763	48.0323	1.48676		24.1759	48.0279	2.15644		24.1764	48.03	4.70371
24.1743	48.0326	2.05824		24.1764	48.0322	3.01444		24.176	48.0279	2.76484		24.1764	48.0301	9.02495
24.1744	48.0326	1.79292		24.1765	48.0321	1.7732		24.1761	48.028	1.51424		24.1763	48.0302	5.87125
24.1746	48.0326	1.5276		24.1766	48.032	2.39382		24.1762	48.0281	1.58184		24.1763	48.0302	5.62969
24.1747	48.0326	1.7688		24.1767	48.0319	3.41		24.1763	48.0283	1.39256		24.1763	48.0303	5.54917
24.1748	48.0326	1.76076		24.1768	48.0318	1.75274		24.1764	48.0284	1.8252		24.1762	48.0305	4.15349
24.175	48.0326	1.81704		24.1769	48.0317	3.5123		24.1764	48.0285	2.6026		24.1762	48.0305	7.90438
24.1751	48.0326	2.48436		24.177	48.0316	1.85504		24.1765	48.0286	2.01448		24.1761	48.0306	3.88509
24.1752	48.0326	1.8492		24.1771	48.0314	2.48248		24.1766	48.0287	3.09608		24.1761	48.0307	9.75634
24.1753	48.0326	1.86528		24.1771	48.0313	3.4782		24.1766	48.0289	4.0898		24.1761	48.0307	4.81778
24.1755	48.0325	1.85724		24.1772	48.0312	2.6598		24.1767	48.029	4.19796		24.176	48.0308	4.77081
24.1756	48.0325	1.9698		24.1773	48.0311	2.76892		24.1767	48.0291	4.29936		24.176	48.0309	4.3615
24.1757	48.0325	1.97784		24.1773	48.031	1.42538		24.1767	48.0293	3.28536		24.1759	48.031	3.54288
24.1758	48.0324	1.5276		24.1773	48.031	5.7629		24.1767	48.0294	5.96908		24.1758	48.031	5.56259
24.176	48.0323	3.1356		24.1774	48.0308	3.01444		24.1767	48.0296	4.77932		24.1758	48.0311	4.09981
24.1761	48.0323	2.05824		24.1774	48.0307	3.08946		24.1767	48.0297	4.18444		24.1757	48.0312	3.99245
24.1762	48.0322	2.08236		24.1775	48.0305	2.47566		24.1767	48.0298	4.24528		24.1756	48.0312	3.8247
24.1763	48.0321	1.67232		24.1775	48.0304	3.82602		24.1767	48.03	3.10284		24.1755	48.0313	3.7576
24.1764	48.032	2.23512		24.1775	48.0303	2.80984		24.1767	48.0302	4.01544		24.1755	48.0313	3.73076
24.1765	48.0319	2.2914		24.1776	48.0301	2.8985		24.1767	48.0303	5.1038		24.1754	48.0313	3.75089
24.1766	48.0318	2.30748		24.1776	48.03	2.95988		24.1766	48.0304	3.69772		24.1753	48.0314	2.85846
24.1767	48.0318	3.4974		24.1776	48.0298	2.25742		24.1766	48.0305	3.2786		24.1753	48.0314	5.51562
24.1767	48.0317	2.35572		24.1776	48.0297	2.91896		24.1765	48.0307	3.1772		24.1752	48.0314	3.61669
24.1768	48.0316	2.42808		24.1776	48.0295	3.90104		24.1765	48.0308	1.98744		24.1751	48.0314	3.81799
24.1769	48.0315	2.5728		24.1776	48.0294	3.14402		24.1764	48.0309	3.89376		24.175	48.0315	3.80457
24.177	48.0314	3.1356		24.1776	48.0294	3.09628		24.1763	48.031	2.03476		24.1749	48.0315	2.93898
24.177	48.0313	2.78184		24.1776	48.0293	3.02808		24.1762	48.0311	2.62964		24.1748	48.0315	5.69679
24.1771	48.0312	2.8542		24.1776	48.0291	3.07582		24.1761	48.0312	3.71124		24.1747	48.0315	2.89872
24.1772	48.0311	2.99892		24.1775	48.029	3.1372		24.176	48.0313	2.52824		24.1746	48.0315	3.86496
24.1772	48.0309	3.23208		24.1775	48.0288	2.36654		24.1759	48.0314	2.42684		24.1745	48.0315	5.17341
24.1773	48.0308	3.3366		24.1775	48.0287	4.78764		24.1758	48.0315	2.2646		24.1744	48.0315	4.28769
24.1773	48.0306	2.56476		24.1774	48.0286	3.13038		24.1757	48.0316	1.6562		24.1743	48.0314	3.0195
24.1774	48.0305	3.4974		24.1774	48.0284	2.87122		24.1756	48.0316	2.197		24.1742	48.0314	4.05284
24.1774	48.0304	3.40092		24.1773	48.0283	2.7962		24.1755	48.0317	2.85272		24.1741	48.0314	5.47536
24.1774	48.0302	5.3064		24.1773	48.0282	2.68026		24.1753	48.0317	2.20376		24.174	48.0313	3.95219
24.1775	48.0301	3.48132		24.1772	48.028	1.97098		24.1752	48.0318	2.14968		24.174	48.0313	4.04613
24.1775	48.03	3.4572		24.1771	48.0279	2.37336		24.1751	48.0318	2.20376		24.1739	48.0312	3.79786
24.1775	48.0298	3.30444		24.1771	48.0278	3.069		24.175	48.0318	2.17672		24.1738	48.0312	3.77773
24.1775	48.0297	2.66928		24.177	48.0277	2.10738		24.1748	48.0319	2.197		24.1739	48.031	2.31495
24.1775	48.0296	4.06824		24.1769	48.0276	2.046		24.1747	48.0319	1.63592		24.1739	48.031	2.95911
24.1775	48.0295	5.40288		24.1769	48.0276	2.02554		24.1746	48.0319	3.15692		24.174	48.0311	1.02663
24.1775	48.0293	3.76272		24.1768	48.0275	1.95734		24.1744	48.0318	2.028		24.1741	48.0311	2.25456
24.1775	48.0293	2.01		24.1767	48.0274	1.93006		24.1743	48.0318	1.9942		24.1742	48.0312	1.16083
24.1775	48.0291	5.1456		24.1766	48.0273	1.37764		24.1742	48.0318	2.04828		24.1743	48.0312	2.27469
24.1774	48.029	2.91048		24.1765	48.0272	2.70754		24.174	48.0317	1.54128		24.1744	48.0312	1.45607
24.1774	48.0289	2.78184		24.1764	48.0274	1.0912		24.1739	48.0317	2.06856		24.1745	48.0312	1.91906
24.1774	48.0288	3.95568		24.1766	48.0275	0.68882		24.1738	48.0316	2.7716		24.1746	48.0313	3.65695
24.1774	48.0287	2.40396		24.1767	48.0276	0.96162		24.1737	48.0316	2.30516		24.1747	48.0313	2.77123
24.1773	48.0286	1.79292		24.1768	48.0277	1.17304		24.1736	48.0315	2.54852		24.1748	48.0313	2.25456
24.1773	48.0285	3.28032		24.1768	48.0279	0.91388		24.1738	48.0314	1.18976		24.1748	48.0313	4.52254
24.1772	48.0283	1.42308		24.1769	48.028	1.41856		24.1739	48.0315	0.90584		24.175	48.0312	2.69742
24.1772	48.0282	2.17884		24.177	48.0281	1.43902		24.174	48.0315	0.86528		24.1751	48.0312	5.34116
24.1771	48.0281	2.83812		24.177	48.0282	2.27106		24.174	48.0315	1.70352		24.1751	48.0312	3.76431
24.177	48.028	2.37984		24.1771	48.0283	2.29834		24.1741	48.0316	0.82472		24.1752	48.0312	3.91864
24.177	48.028	2.33964		24.1772	48.0285	2.1142		24.1743	48.0316	0.81796		24.1753	48.0311	3.92535
24.177	48.0279	2.35572		24.1772	48.0286	3.79192		24.1744	48.0316	1.06132		24.1754	48.0311	2.99937
24.1769	48.0278	2.54064		24.1773	48.0287	2.95306		24.1745	48.0316	0.92612		24.1755	48.031	6.07255
24.1768	48.0277	2.78988		24.1773	48.0289	3.2395		24.1747	48.0317	2.2308		24.1756	48.031	3.03292
24.1767	48.0275	2.54868		24.1773	48.0291	2.56432		24.1748	48.0317	1.69676		24.1757	48.0309	4.1602
24.1766	48.0274	2.47632		24.1774	48.0292	3.40318		24.1749	48.0316	2.0618		24.1757	48.0308	5.46194
24.1767	48.0271	1.02108		24.1774	48.0293	4.3648		24.175	48.0316	2.07532		24.1758	48.0308	4.45544
24.1768	48.0272	1.407		24.1774	48.0295	2.14148		24.1752	48.0316	2.22404		24.1759	48.0307	3.29461
24.1769	48.0273	1.02108		24.1774	48.0296	4.28978		24.1753	48.0316	2.27136		24.1759	48.0306	4.48899
24.177	48.0274	1.03716		24.1774	48.0297	3.17812		24.1754	48.0315	1.73056		24.176	48.0305	6.07926
24.177	48.0275	1.17384		24.1774	48.0299	3.18494		24.1755	48.0315	3.5152		24.176	48.0304	3.11344
24.1771	48.0276	1.18992		24.1774	48.0299	3.1713		24.1757	48.0314	2.4336		24.1761	48.0303	6.26043
24.1771	48.0276	1.206		24.1774	48.03	3.42364		24.1758	48.0313	2.6026		24.1761	48.0302	4.697
24.1772	48.0278	1.38288		24.1773	48.0302	2.55068		24.1759	48.0312	2.89328		24.1761	48.0302	4.71042
24.1773	48.0279	1.87332		24.1773	48.0303	4.96496		24.176	48.0311	2.08884		24.1761	48.0301	4.80436
24.1774	48.028	3.83508		24.1773	48.0305	3.62142		24.1761	48.031	2.88652		24.1762	48.03	3.16712
24.1774	48.0281	2.56476		24.1772	48.0306	3.06218		24.1762	48.0309	3.84644		24.1762	48.0299	4.93185
24.1775	48.0283	2.66124		24.1772	48.0307	3.05536		24.1762	48.0308	3.05552		24.1762	48.0298	7.95135
24.1775	48.0284	2.01804		24.1771	48.0309	2.24378		24.1763	48.0307	3.18396		24.1762	48.0297	5.58272
24.1776	48.0286	2.70948		24.1771	48.031	2.9667		24.1764	48.0305	3.26508		24.1762	48.0296	5.85783
24.1776	48.0287	3.66624		24.177	48.0311	2.61888		24.1764	48.0304	3.4138		24.1762	48.0295	5.76389
24.1777	48.0288	1.85724		24.1769	48.0312	2.60524		24.1765	48.0303	3.56928		24.1762	48.0294	4.51583
24.1777	48.0289	3.76272		24.1769	48.0314	3.05536		24.1765	48.0302	3.6842		24.1762	48.0293	5.91822
24.1777	48.029	1.4472		24.1768	48.0315	2.35972		24.1765	48.0301	1.8928		24.1762	48.0292	5.89138
24.1777	48.0291	5.82096		24.1767	48.0316	2.39382		24.1765	48.03	5.11732		24.1761	48.0291	5.85112
24.1777	48.0292	3.06324		24.1766	48.0317	2.31198		24.1765	48.0299	4.31288		24.1761	48.029	7.24009
24.1777	48.0294	0		24.1765	48.0318	2.57114		24.1766	48.0297	4.67116		24.1761	48.0289	5.64982
24.1778	48.0297	1.18992		24.1764	48.0319	2.74164		24.1766	48.0295	3.55576		24.176	48.0288	3.77773
24.1777	48.0299	1.2462		24.1763	48.032	2.3529		24.1765	48.0294	4.732		24.176	48.0287	4.89159
24.1777	48.03	1.2462		24.1762	48.032	2.23014		24.1765	48.0293	6.12456		24.1759	48.0287	6.17991
24.1777	48.0301	1.90548		24.1761	48.0321	2.22332		24.1765	48.0291	2.98116		24.1759	48.0286	4.40847
24.1777	48.0303	1.88136		24.1759	48.0322	1.69818		24.1765	48.029	5.86092		24.1758	48.0285	4.37492
24.1777	48.0304	2.2914		24.1759	48.0323	3.3759		24.1764	48.0289	4.27232		24.1757	48.0284	4.36821
24.1776	48.0306	1.68036		24.1757	48.0323	1.55496		24.1764	48.0288	4.10332		24.1757	48.0284	4.42189
24.1776	48.0307	2.4924		24.1756	48.0324	2.03918		24.1763	48.0286	4.0898		24.1765	48.0278	0
24.1776	48.0308	3.27228		24.1755	48.0324	2.54386		24.1762	48.0285	4.31288		24.1765	48.0278	1.80499
24.1775	48.0309	2.62104		24.1753	48.0324	1.9096		24.1761	48.0284	2.59584		24.1766	48.0279	2.2814
24.1775	48.0311	2.58888		24.1752	48.0325	1.9778		24.1761	48.0283	5.15112		24.1766	48.028	2.32837
24.1774	48.0312	2.19492		24.1751	48.0325	1.95734		24.176	48.0282	3.70448		24.1767	48.0281	3.50262
24.1773	48.0314	2.51652		24.1749	48.0325	1.58224		24.1759	48.0281	3.69772		24.1768	48.0281	3.58985
24.1772	48.0315	3.3768		24.1748	48.0325	2.01872		24.1758	48.028	4.06952		24.1768	48.0283	3.54288
24.1772	48.0316	2.50044		24.1747	48.0325	2.5575		24.176	48.0279	1.64944		24.1769	48.0283	4.81778
24.1771	48.0317	2.35572		24.1745	48.0325	1.93688		24.1761	48.0279	2.14292		24.1769	48.0284	6.54225
24.177	48.0318	2.37984		24.1744	48.0325	1.93688		24.1762	48.028	0.9802		24.1769	48.0285	5.01908
24.1769	48.0319	2.50044		24.1743	48.0325	1.95052		24.1763	48.0281	0.87204		24.177	48.0286	4.07297
24.1769	48.032	1.22208		24.1741	48.0325	1.40492		24.1763	48.0282	0.88556		24.177	48.0287	7.90438
24.1769	48.032	4.8642		24.174	48.0324	2.67344		24.1764	48.0283	0.59488		24.177	48.0288	4.05284
24.1767	48.0321	1.83312		24.1739	48.0324	1.34354		24.1765	48.0284	1.83196		24.1771	48.0289	5.54917
24.1766	48.0322	2.34768		24.1738	48.0323	1.72546		24.1765	48.0285	1.87928		24.1771	48.029	7.32732
24.1765	48.0323	3.46524		24.1737	48.0323	2.6257		24.1766	48.0286	4.0222		24.1771	48.0291	5.50891
24.1764	48.0324	2.40396		24.1736	48.0323	1.74592		24.1766	48.0288	2.85948		24.1771	48.0292	5.64982
24.1764	48.0324	3.12756		24.1735	48.0322	1.69136		24.1767	48.0289	3.60308		24.1771	48.0293	5.62298
24.1761	48.0326	0.55476		24.1734	48.0322	1.73228		24.1767	48.0291	2.78512		24.1771	48.0294	5.7035
24.176	48.0326	0.35376		24.1733	48.0321	1.7732		24.1768	48.0291	5.70544		24.1772	48.0296	6.05242
24.1759	48.0327	0.57888		24.1731	48.0323	1.7391		24.1768	48.0293	2.89328		24.1772	48.0297	5.5022
24.1758	48.0327	0.5628		24.1732	48.0324	1.07074		24.1768	48.0295	3.8532		24.1772	48.0298	5.75718
24.1757	48.0328	1.13364		24.1733	48.0325	0.72292		24.1768	48.0296	5.08352		24.1771	48.0299	5.87796
24.1756	48.0328	1.14168		24.1735	48.0325	0.50468		24.1768	48.0297	3.8194		24.1771	48.0299	5.66324
24.1754	48.0329	1.18992		24.1736	48.0326	0.74338		24.1768	48.0299	3.87348		24.1771	48.03	5.64982
24.1753	48.0329	1.58388		24.1737	48.0326	0.98208		24.1768	48.03	4.00868		24.1771	48.0302	4.16691
24.1751	48.0329	2.63712		24.1738	48.0327	1.26852		24.1767	48.0302	4.28584		24.1771	48.0302	8.30698
24.175	48.0329	1.94568		24.174	48.0327	1.27534		24.1767	48.0303	3.77884		24.1771	48.0303	5.50891
24.1749	48.0329	1.94568		24.1741	48.0328	1.72546		24.1767	48.0304	3.64364		24.1771	48.0304	5.08618
24.1747	48.0329	1.43112		24.1742	48.0328	2.1483		24.1766	48.0306	3.52872		24.177	48.0305	4.71042
24.1745	48.0329	2.12256		24.1743	48.0328	2.10738		24.1766	48.0307	3.5152		24.177	48.0306	3.64353
24.1744	48.0329	1.81704		24.1745	48.0328	1.5345		24.1765	48.0308	3.40704		24.1769	48.0307	6.05913
24.1742	48.0329	1.86528		24.1746	48.0328	2.03918		24.1764	48.031	2.54176		24.1769	48.0308	4.46886
24.1741	48.0329	1.89744		24.1748	48.0328	2.60524		24.1763	48.0311	3.29888		24.1769	48.0309	4.40847
24.174	48.0328	1.92156		24.1749	48.0328	2.09374		24.1763	48.0311	4.8672		24.1768	48.031	4.44202
24.1739	48.0328	1.93764		24.1751	48.0328	1.58224		24.1763	48.0312	3.08256		24.1768	48.0311	4.38163
24.1737	48.0327	2.12256		24.1752	48.0328	2.1483		24.1762	48.0313	3.01496		24.1767	48.0312	4.32124
24.1736	48.0327	1.90548		24.1753	48.0328	2.23696		24.1761	48.0314	2.9406		24.1767	48.0312	4.26085
24.1735	48.0326	1.9698		24.1754	48.0327	2.26424		24.176	48.0314	2.85272		24.1766	48.0313	3.21409
24.1734	48.0326	2.02608		24.1756	48.0327	3.05536		24.1758	48.0316	2.18348		24.1766	48.0314	6.14636
24.1733	48.0325	1.9698		24.1757	48.0327	2.32562		24.1757	48.0316	3.59632		24.1765	48.0315	4.22059
24.1733	48.0323	1.39092		24.1758	48.0326	2.33926		24.1756	48.0317	2.52824		24.1764	48.0315	3.91193
24.1734	48.0324	1.0452		24.1758	48.0326	2.3529		24.1755	48.0317	2.44036		24.1763	48.0316	3.74418
24.1735	48.0324	0.98088		24.1759	48.0326	2.35972		24.1754	48.0318	2.39304		24.1763	48.0317	3.70392
24.1736	48.0325	0.4824		24.176	48.0325	2.3188		24.1753	48.0318	2.37276		24.1762	48.0318	2.69742
24.1738	48.0326	0.9246		24.1761	48.0324	2.36654		24.1752	48.0319	2.35248		24.1761	48.0318	3.51604
24.1738	48.0326	1.35876		24.1763	48.0323	2.39382		24.175	48.0319	1.75084		24.176	48.0319	4.40176
24.174	48.0326	1.43916		24.1764	48.0323	2.31198		24.175	48.0319	4.67792		24.1759	48.0319	3.2879
24.1741	48.0327	1.25424		24.1765	48.0322	2.34608		24.1749	48.0319	1.16948		24.1759	48.032	3.24093
24.1742	48.0327	1.77684		24.1766	48.0321	2.38018		24.1748	48.0319	3.15016		24.1758	48.032	3.19396
24.1744	48.0327	1.78488		24.1767	48.032	1.82094		24.1747	48.0319	3.77884		24.1757	48.0321	3.19396
24.1745	48.0327	1.38288		24.1768	48.0319	2.58478		24.1746	48.0319	0		24.1756	48.0321	2.52296
24.1747	48.0327	1.84116		24.1769	48.0318	3.4782		24.1743	48.0319	0.9464		24.1755	48.0321	3.02621
24.1748	48.0327	2.63712		24.177	48.0317	1.81412		24.1741	48.0318	0.80444		24.1754	48.0322	4.07297
24.1749	48.0327	1.9698		24.177	48.0316	4.13974		24.174	48.0318	1.33172		24.1753	48.0322	3.07318
24.175	48.0327	0.98088		24.1771	48.0316	2.68708		24.1739	48.0317	1.33848		24.1752	48.0322	3.09331
24.175	48.0327	3.96372		24.1771	48.0315	2.80302		24.1738	48.0317	1.88604		24.1751	48.0323	3.0866
24.1752	48.0327	1.97784		24.1772	48.0313	2.84394		24.1736	48.0316	1.49396		24.175	48.0323	2.90543
24.1753	48.0327	2.01804		24.1773	48.0312	2.16194		24.1736	48.0316	2.62964		24.1749	48.0323	2.7511
24.1755	48.0326	2.27532		24.1773	48.0311	4.3307		24.1737	48.0314	1.59536		24.1748	48.0323	2.73768
24.1756	48.0326	2.06628		24.1774	48.0309	2.84394		24.1738	48.0315	1.42636		24.1748	48.0323	1.38226
24.1757	48.0326	1.97784		24.1775	48.0308	2.89168		24.1739	48.0315	0.55432		24.1747	48.0323	3.44223
24.1758	48.0325	2.00196		24.1775	48.0307	2.80302		24.174	48.0316	0.73008		24.1746	48.0323	2.57664
24.1759	48.0325	2.0904		24.1775	48.0305	2.13466		24.1741	48.0316	0.73008		24.1745	48.0323	2.82491
24.1762	48.0323	1.80096		24.1776	48.0304	4.15338		24.1742	48.0316	1.03428		24.1743	48.0323	1.89893
24.1763	48.0322	2.15472		24.1776	48.0302	2.12784		24.1743	48.0317	1.37228		24.1742	48.0322	2.57664
24.1764	48.0322	3.06324		24.1776	48.0301	2.78256		24.1744	48.0317	1.4872		24.1741	48.0322	3.47578
24.1765	48.0321	2.31552		24.1776	48.03	3.72372		24.1746	48.0317	1.47368		24.174	48.0322	2.73768
24.1766	48.032	2.70144		24.1777	48.0298	2.728		24.1747	48.0317	1.9604		24.174	48.0322	2.79136
24.1767	48.0319	1.7286		24.1777	48.0298	2.70754		24.1748	48.0317	3.33268		24.1739	48.0321	2.8182
24.1768	48.0318	3.86724		24.1777	48.0297	2.78256		24.175	48.0317	2.48092		24.1738	48.0321	2.89201
24.1768	48.0316	2.44416		24.1777	48.0295	2.77574		24.1751	48.0317	2.48092		24.1737	48.032	2.79807
24.1769	48.0315	3.15972		24.1777	48.0294	2.8985		24.1752	48.0317	2.52824		24.1736	48.032	2.11365
24.177	48.0315	3.18384		24.1776	48.0292	3.15766		24.1753	48.0316	2.47416		24.1735	48.0319	2.83162
24.1771	48.0316	2.07432		24.1776	48.0291	2.66662		24.1754	48.0316	2.52148		24.1734	48.0319	3.73076
24.1771	48.0317	2.44416		24.1776	48.029	2.66662		24.1756	48.0315	2.02124		24.1733	48.0318	3.36171
24.177	48.0318	1.37484		24.1776	48.0288	2.85076		24.1757	48.0314	4.07628		24.1734	48.0316	1.86538
24.1769	48.0319	1.23816		24.1775	48.0287	2.82348		24.1758	48.0314	2.873		24.1735	48.0317	1.56343
24.1769	48.0316	0.13668		24.1775	48.0286	2.72118		24.1759	48.0313	2.92708		24.1736	48.0317	2.2143
24.177	48.0315	0.13668		24.1774	48.0284	1.96416		24.176	48.0312	3.03524		24.1737	48.0318	1.79828
24.1771	48.0314	0.62712		24.1774	48.0283	2.46884		24.1761	48.0311	3.1096		24.1737	48.0318	1.75131
24.1772	48.0313	0.86028		24.1773	48.0281	3.2054		24.1762	48.0309	2.3322		24.1738	48.0319	2.06668
24.1772	48.0312	1.83312		24.1773	48.028	2.53704		24.1763	48.0308	3.30564		24.1739	48.0319	2.01971
24.1773	48.031	1.38288		24.1772	48.0279	2.46884		24.1763	48.0307	4.55624		24.174	48.0319	2.95911
24.1773	48.0309	2.16276		24.1771	48.0278	2.25742		24.1764	48.0306	3.40028		24.1741	48.032	2.20088
24.1774	48.0307	1.82508		24.1771	48.0277	2.17558		24.1765	48.0305	3.59632		24.1742	48.032	3.7576
24.1774	48.0306	4.02		24.177	48.0276	1.98462		24.1765	48.0304	3.69772		24.1743	48.032	5.39484
24.1775	48.0305	3.07128		24.1769	48.0274	1.43902		24.1766	48.0302	3.1096		24.1744	48.032	3.93206
24.1775	48.0304	3.15168		24.1768	48.0273	2.68708		24.1766	48.03	5.26604		24.1745	48.032	4.04613
24.1775	48.0302	3.22404		24.1767	48.0272	1.7391		24.1766	48.0299	2.79188		24.1746	48.0321	3.06647
24.1776	48.0301	3.70644		24.1766	48.0271	1.67772		24.1766	48.0298	5.63108		24.1747	48.0321	4.05955
24.1776	48.0299	3.6984		24.1765	48.0273	0.53878		24.1766	48.0296	4.31288		24.1748	48.0321	4.20717
24.1776	48.0298	2.91048		24.1766	48.0274	0.55924		24.1766	48.0295	4.36696		24.1749	48.0321	4.19375
24.1776	48.0296	3.83508		24.1767	48.0275	0.53878		24.1766	48.0294	4.35344		24.175	48.032	5.7706
24.1776	48.0293	5.29032		24.1768	48.0277	0.4092		24.1766	48.0292	3.36648		24.175	48.032	4.71042
24.1776	48.0293	3.6582		24.1769	48.0278	0.99572		24.1765	48.0291	4.31288		24.1752	48.032	3.17383
24.1776	48.0292	2.5326		24.177	48.0279	1.364		24.1765	48.0289	5.76628		24.1752	48.032	4.24743
24.1775	48.029	1.75272		24.177	48.028	1.50722		24.1765	48.0288	4.563		24.1753	48.032	5.77731
24.1775	48.0289	1.39896		24.177	48.028	1.52768		24.1764	48.0287	4.0898		24.1754	48.0319	4.28769
24.1775	48.0288	1.37484		24.1771	48.0281	1.5345		24.1763	48.0286	3.89376		24.1755	48.0319	4.36821
24.1774	48.0287	1.95372		24.1772	48.0283	2.31198		24.1762	48.0284	2.82568		24.1756	48.0319	4.32795
24.1774	48.0285	1.27836		24.1772	48.0284	2.35972		24.1762	48.0283	3.77208		24.1768	48.0305	5.30761
24.1773	48.0284	2.51652		24.1773	48.0285	2.12784		24.1761	48.0282	4.92128		24.1768	48.0304	6.56909
24.1773	48.0282	2.4924		24.1773	48.0287	3.82602		24.176	48.0281	3.73828		24.1769	48.0303	6.59593
24.1772	48.0281	4.1004		24.1774	48.0288	2.91896		24.1759	48.028	4.06276		24.1769	48.0302	6.3745
24.1772	48.028	2.74968		24.1774	48.0289	3.15766		24.1758	48.028	3.83968		24.1769	48.0301	6.48186
24.1771	48.0278	2.05824		24.1774	48.0291	3.23268		24.176	48.0278	1.41284		24.1769	48.03	5.00566
24.177	48.0277	2.72556		24.1774	48.0292	3.21222		24.1761	48.0279	2.08884		24.1769	48.0299	9.85028
24.1768	48.0275	2.71752		24.1774	48.0294	3.16448		24.1762	48.028	0.89232		24.1769	48.0298	7.26022
24.1767	48.0274	3.50544		24.1775	48.0295	2.33244		24.1763	48.0281	0.92612		24.1769	48.0298	7.28035
24.1767	48.0274	2.54868		24.1775	48.0297	3.1031		24.1764	48.0282	0.80444		24.1769	48.0296	5.5022
24.1767	48.0273	2.54064		24.1775	48.0298	4.05108		24.1765	48.0283	0.93288		24.1769	48.0296	7.28706
24.1765	48.0275	1.61604		24.1774	48.0299	3.0349		24.1766	48.0285	2.35248		24.1769	48.0295	9.95764
24.1767	48.0276	0.603		24.1774	48.0301	2.95988		24.1766	48.0286	1.87252		24.1769	48.0294	7.45481
24.1767	48.0277	1.18188		24.1774	48.0303	2.387		24.1767	48.0287	2.93384		24.1769	48.0293	7.42797
24.1768	48.0278	0.57888		24.1774	48.0304	2.63252		24.1767	48.0288	3.042		24.1769	48.0292	7.93793
24.1769	48.0279	0.79596		24.1773	48.0305	3.5123		24.1768	48.029	3.6842		24.1769	48.0291	5.66995
24.177	48.028	2.03412		24.1773	48.0307	2.58478		24.1768	48.0291	3.77208		24.1769	48.029	7.16628
24.177	48.0281	2.20296		24.1772	48.0308	2.55068		24.1768	48.0294	3.23128		24.1769	48.0289	9.53491
24.1771	48.0283	2.2512		24.1772	48.0309	2.41428		24.1769	48.0295	5.04972		24.1768	48.0289	6.97169
24.1772	48.0284	2.91852		24.1771	48.031	2.39382		24.1769	48.0297	2.44712		24.1768	48.0288	6.8442
24.1772	48.0285	2.99892		24.1771	48.0312	2.34608		24.1768	48.0298	5.36744		24.1768	48.0287	6.50199
24.1773	48.0287	2.3718		24.177	48.0313	1.81412		24.1768	48.03	2.8054		24.1768	48.0287	6.44831
24.1773	48.0288	4.7034		24.1769	48.0314	2.35972		24.1768	48.0301	3.67744		24.1767	48.0286	6.42818
24.1773	48.029	3.4974		24.1768	48.0315	3.11674		24.1768	48.0303	4.91452		24.1767	48.0285	6.38792
24.1774	48.0291	3.54564		24.1767	48.0316	2.29152		24.1767	48.0304	3.57604		24.1767	48.0284	6.42818
24.1774	48.0292	3.58584		24.1767	48.0317	2.36654		24.1767	48.0305	3.43408		24.1766	48.0284	5.87125
24.1774	48.0294	2.68536		24.1765	48.0319	1.9096		24.1766	48.0306	3.35972		24.1766	48.0283	5.81757
24.1774	48.0295	3.3768		24.1764	48.0319	2.25742		24.1766	48.0308	3.29212		24.1765	48.0282	5.6364
24.1774	48.0297	3.39288		24.1763	48.032	2.91896		24.1766	48.0308	1.6224		24.1765	48.0282	5.64311
24.1774	48.0298	3.42504		24.1762	48.0321	2.02554		24.1765	48.0309	6.3206		24.1764	48.0281	4.20717
24.1774	48.03	4.57476		24.1761	48.0322	2.01872		24.1764	48.031	2.39304		24.1764	48.028	5.5022
24.1774	48.0301	3.27228		24.176	48.0323	1.96416		24.1764	48.0311	3.06904		24.1763	48.0279	5.26064
24.1774	48.0303	2.70144		24.1759	48.0323	1.9437		24.1763	48.0312	4.225		24.1763	48.0279	5.18683
24.1773	48.0304	3.12756		24.1758	48.0324	1.88232		24.1762	48.0313	2.77836		24.1762	48.0278	5.44181
24.1773	48.0305	4.36572		24.1755	48.0325	1.51404		24.1761	48.0314	2.75132		24.1761	48.0277	3.84483
24.1772	48.0307	3.20796		24.1754	48.0325	2.3188		24.176	48.0315	2.61612		24.1762	48.0275	2.20088
24.1772	48.0308	3.16776		24.1753	48.0325	1.83458		24.1757	48.0317	2.08208		24.1763	48.0275	2.16062
24.1771	48.0309	3.11148		24.1751	48.0326	1.82094		24.1756	48.0318	3.12988		24.1764	48.0276	1.17425
24.1771	48.031	3.06324		24.175	48.0326	1.69136		24.1755	48.0318	2.29164		24.1764	48.0276	1.21451
24.1771	48.0311	3.02304		24.1748	48.0326	1.31626		24.1754	48.0319	2.2646		24.1765	48.0277	0.47641
24.177	48.0312	1.96176		24.1747	48.0326	1.6027		24.1753	48.0319	2.21728		24.1766	48.0278	0.671
24.1769	48.0313	2.8944		24.1746	48.0326	2.22332		24.1753	48.0319	2.197		24.1766	48.0279	2.16062
24.1769	48.0314	4.221		24.1745	48.0326	1.6709		24.1752	48.0319	2.19024		24.1767	48.0279	1.10715
24.1768	48.0315	2.84616		24.1743	48.0326	1.52768		24.175	48.032	1.68324		24.1767	48.028	4.11323
24.1767	48.0316	2.82204		24.1742	48.0326	1.54132		24.1749	48.032	2.22404		24.1768	48.028	2.75781
24.1766	48.0317	2.78988		24.1741	48.0325	1.54814		24.1747	48.032	3.21776		24.1768	48.0281	2.77794
24.1765	48.0318	2.6532		24.174	48.0325	1.56178		24.1746	48.032	2.1632		24.1769	48.0282	3.86496
24.1764	48.0319	1.9698		24.1738	48.0324	1.25488		24.1745	48.032	2.23756		24.1769	48.0283	5.03921
24.1763	48.032	3.7788		24.1737	48.0324	1.69818		24.1744	48.032	2.25108		24.177	48.0284	4.87146
24.1763	48.032	4.7838		24.1736	48.0323	2.06646		24.1743	48.0319	2.29164		24.177	48.0285	4.85133
24.1762	48.0321	3.54564		24.1734	48.0323	1.57542		24.1741	48.0319	1.71704		24.177	48.0286	4.98553
24.1761	48.0321	2.94264		24.1733	48.0322	1.54814		24.174	48.0319	2.19024		24.1771	48.0287	5.0325
24.1761	48.0322	2.91852		24.1731	48.0324	1.20032		24.1739	48.0318	2.93384		24.1771	48.0288	5.13986
24.176	48.0322	2.46024		24.1732	48.0325	0.97526		24.1737	48.0317	2.22404		24.1771	48.0289	4.03271
24.1759	48.0323	1.8492		24.1733	48.0326	1.16622		24.1736	48.0317	2.25108		24.1772	48.029	5.45523
24.1758	48.0323	2.06628		24.1735	48.0326	1.0912		24.1737	48.0315	1.06132		24.1772	48.0291	5.48207
24.1757	48.0323	2.99892		24.1736	48.0327	0.87296		24.1738	48.0315	0.77064		24.1772	48.0292	8.03858
24.1757	48.0324	2.02608		24.1737	48.0327	1.14576		24.1739	48.0316	0.39208		24.1772	48.0293	5.52233
24.1756	48.0324	1.9698		24.1739	48.0328	2.33244		24.174	48.0317	0.39208		24.1772	48.0294	4.22059
24.1755	48.0324	1.47132		24.174	48.0328	1.73228		24.1742	48.0317	0.48672		24.1772	48.0295	5.62969
24.1754	48.0325	2.01804		24.1741	48.0328	2.30516		24.1743	48.0317	0.77064		24.1772	48.0296	5.74376
24.1753	48.0325	2.66928		24.1742	48.0329	2.2847		24.1744	48.0318	1.0816		24.1772	48.0297	5.99203
24.1753	48.0325	2.06628		24.1742	48.0329	2.30516		24.1745	48.0318	1.05456		24.1772	48.0298	8.052
24.1752	48.0325	2.0502		24.1743	48.0329	2.17558		24.1747	48.0318	1.4872		24.1772	48.0299	6.03229
24.1751	48.0325	1.90548		24.1745	48.0329	2.1824		24.1748	48.0318	1.4872		24.1772	48.03	5.87796
24.175	48.0325	1.7688		24.1746	48.0329	2.44156		24.1749	48.0318	1.73732		24.1772	48.0301	4.77752
24.1749	48.0325	1.31856		24.1748	48.0329	2.33244		24.1751	48.0317	1.30468		24.1772	48.0302	5.73034
24.1748	48.0325	1.22208		24.1749	48.0329	2.4552		24.1752	48.0317	1.7914		24.1771	48.0303	7.54204
24.1747	48.0326	0.82008		24.1752	48.0329	2.27788		24.1753	48.0317	2.22404		24.1771	48.0304	5.28077
24.1746	48.0325	1.82508		24.1753	48.0329	4.00334		24.1755	48.0316	1.3858		24.1771	48.0305	5.20696
24.1745	48.0325	1.35876		24.1754	48.0328	1.99144		24.1756	48.0316	3.5828		24.1771	48.0306	5.02579
24.1743	48.0325	1.87332		24.1755	48.0328	5.23094		24.1757	48.0315	1.79816		24.177	48.0307	4.90501
24.1742	48.0325	1.66428		24.1756	48.0328	1.32308		24.1758	48.0314	1.91308		24.177	48.0308	2.42231
24.1741	48.0325	1.38288		24.1757	48.0327	3.41682		24.1759	48.0313	1.4872		24.177	48.0308	4.81778
24.1739	48.0324	2.03412		24.1758	48.0327	2.5916		24.176	48.0312	2.00096		24.1769	48.0309	4.75739
24.1738	48.0324	2.74164		24.1759	48.0326	2.6598		24.1761	48.0311	3.09608		24.1769	48.031	6.92472
24.1737	48.0323	2.07432		24.1761	48.0326	1.78002		24.1762	48.031	2.00096		24.1768	48.0311	4.51583
24.1736	48.0323	2.0904		24.1762	48.0325	2.37336		24.1763	48.0309	2.05504		24.1768	48.0312	4.65674
24.1735	48.0322	1.9296		24.1763	48.0324	3.12356		24.1763	48.0308	2.00772		24.1767	48.0312	4.54267
24.1734	48.0322	1.94568		24.1764	48.0324	2.387		24.1764	48.0307	2.04152		24.1767	48.0313	3.355
24.1734	48.0321	1.94568		24.1765	48.0323	2.68026		24.1765	48.0305	1.47368		24.1766	48.0314	4.36821
24.1735	48.032	0.61908		24.1766	48.0322	2.66662		24.1765	48.0304	2.08208		24.1765	48.0315	5.75047
24.1736	48.0321	1.19796		24.1767	48.0321	2.75528		24.1766	48.0303	2.79188		24.1765	48.0315	4.32795
24.1738	48.0321	0.95676		24.1768	48.032	2.80302		24.1766	48.0301	2.14292		24.1765	48.0316	4.15349
24.1739	48.0322	0.61908		24.1769	48.0319	2.13466		24.1766	48.03	2.40656		24.1764	48.0316	4.12665
24.174	48.0322	0.98892		24.177	48.0318	4.22158		24.1767	48.0299	2.4674		24.1764	48.0317	3.95219
24.1742	48.0323	1.31052		24.1771	48.0317	3.23268		24.1767	48.0297	2.95412		24.1763	48.0318	3.19396
24.1743	48.0323	1.42308		24.1772	48.0314	3.16448		24.1767	48.0296	2.98792		24.1762	48.0318	5.09289
24.1744	48.0323	1.43112		24.1773	48.0313	2.41428		24.1767	48.0294	2.29164		24.1761	48.0319	3.69721
24.1745	48.0323	1.90548		24.1774	48.0312	3.2736		24.1766	48.0293	3.08932		24.176	48.032	3.61669
24.1747	48.0324	1.9296		24.1774	48.0311	4.51484		24.1766	48.0291	4.4616		24.176	48.032	3.54959
24.1748	48.0324	1.93764		24.1774	48.031	3.58732		24.1766	48.029	2.96764		24.1759	48.0321	3.63011
24.1749	48.0323	1.4472		24.1775	48.0309	3.62824		24.1765	48.0289	2.92708		24.1758	48.0321	3.58314
24.1751	48.0323	2.5728		24.1775	48.0308	3.5464		24.1765	48.0287	1.9604		24.1757	48.0321	1.79157
24.1752	48.0323	2.23512		24.1776	48.0307	3.52594		24.1764	48.0286	2.52148		24.1757	48.0322	3.65024
24.1753	48.0323	2.01804		24.1776	48.0305	2.87122		24.1764	48.0285	3.26508		24.1756	48.0322	3.63682
24.1754	48.0322	2.0502		24.1777	48.0304	3.4441		24.1763	48.0284	2.33896		24.1755	48.0322	4.92514
24.1756	48.0322	1.5678		24.1777	48.0302	4.73308		24.1762	48.0283	2.30516		24.1754	48.0323	3.95219
24.1757	48.0321	2.20296		24.1777	48.0301	3.58732		24.1761	48.0282	2.22404		24.1753	48.0323	2.61019
24.1758	48.0321	2.95068		24.1777	48.03	3.25996		24.176	48.0281	2.14292		24.1753	48.0323	5.24722
24.176	48.032	2.29944		24.1777	48.0298	3.3077		24.1759	48.028	2.22404		24.1751	48.0323	2.5498
24.176	48.032	1.15776		24.1777	48.0297	3.24632		24.1759	48.0279	2.61612		24.175	48.0323	3.23422
24.1761	48.032	4.7034		24.1777	48.0295	3.32134		24.1767	48.0274	0		24.1749	48.0324	4.26756
24.1762	48.0319	2.4924		24.1777	48.0294	3.42364		24.1768	48.0275	1.49396		24.1749	48.0324	3.19396
24.1763	48.0318	2.13864		24.1777	48.0292	2.53022		24.1769	48.0276	0.99372		24.1748	48.0324	3.20738
24.1764	48.0317	3.55368		24.1777	48.0291	4.1943		24.1769	48.0277	1.77788		24.1748	48.0324	3.18054
24.1765	48.0316	2.71752		24.1776	48.0288	3.38954		24.177	48.0279	1.41284		24.1746	48.0324	2.16733
24.1766	48.0315	2.78988		24.1776	48.0287	3.38272		24.1771	48.028	3.90052		24.1746	48.0324	4.37492
24.1767	48.0314	2.74164		24.1776	48.0285	2.49612		24.1772	48.0281	1.97392		24.1744	48.0323	3.16041
24.1767	48.0313	2.814		24.1775	48.0284	3.1713		24.1772	48.0283	3.20424		24.1743	48.0323	2.83162
24.1768	48.0312	2.80596		24.1775	48.0283	4.11928		24.1773	48.0284	4.37372		24.1742	48.0323	2.98595
24.1769	48.031	2.11452		24.1774	48.0281	3.16448		24.1773	48.0285	3.18396		24.1741	48.0323	3.05305
24.177	48.0309	2.92656		24.1774	48.028	3.09628		24.1774	48.0286	3.23804		24.174	48.0323	2.3485
24.177	48.0308	3.98784		24.1773	48.0279	2.82348		24.1774	48.0286	3.0758		24.1739	48.0322	3.18054
24.1771	48.0306	3.51348		24.1772	48.0278	1.39128		24.1774	48.0288	2.35248		24.1738	48.0322	4.8983
24.1771	48.0305	3.06324		24.1772	48.0278	5.56512		24.1775	48.0289	4.84692		24.1738	48.0322	3.26106
24.1772	48.0303	2.38788		24.1771	48.0276	1.84822		24.1775	48.0291	2.51472		24.1737	48.0321	3.30132
24.1772	48.0302	3.34464		24.177	48.0275	2.47566		24.1775	48.0292	5.08352		24.1736	48.0321	3.36171
24.1772	48.0301	4.51044		24.177	48.0274	3.5805		24.1775	48.0293	3.549		24.1735	48.032	2.69742
24.1772	48.0299	2.31552		24.1769	48.0273	2.47566		24.1775	48.0295	3.69772		24.1734	48.032	3.32816
24.1772	48.0298	4.91244		24.1768	48.0272	2.33926		24.1775	48.0297	2.7716		24.1733	48.0319	4.61648
24.1772	48.0297	1.83312		24.1767	48.0271	1.68454		24.1775	48.0298	3.73828		24.1733	48.0319	3.84483
24.1772	48.0295	3.7788		24.1765	48.0273	1.30944		24.1775	48.0299	5.14436		24.1734	48.0317	2.12036
24.1772	48.0293	2.84616		24.1766	48.0274	0.8525		24.1775	48.0301	2.62964		24.1735	48.0318	2.07339
24.1772	48.0292	5.60388		24.1767	48.0275	0.73656		24.1775	48.0302	5.27956		24.1736	48.0318	0.97295
24.1772	48.0291	3.65016		24.1768	48.0276	0.99572		24.1775	48.0303	3.85996		24.1737	48.0319	1.28161
24.1772	48.0289	3.68232		24.1769	48.0277	1.35036		24.1774	48.0305	3.74504		24.1738	48.0319	1.22793
24.1771	48.0288	3.67428		24.177	48.0278	1.38446		24.1774	48.0306	3.40704		24.1739	48.032	1.23464
24.1771	48.0287	3.59388		24.1771	48.0279	2.59842		24.1773	48.0308	3.549		24.1739	48.032	2.65716
24.177	48.0285	2.50848		24.1771	48.028	1.98462		24.1773	48.0309	3.25156		24.174	48.032	1.73118
24.177	48.0285	3.24816		24.1772	48.0282	2.03918		24.1772	48.031	2.96764		24.174	48.032	1.72447
24.177	48.0284	3.18384		24.1773	48.0283	3.32816		24.1772	48.0311	2.91356		24.1741	48.0321	2.42902
24.1769	48.0283	4.08432		24.1773	48.0285	1.7391		24.1771	48.0313	2.89328		24.1743	48.0321	2.59006
24.1768	48.0282	3.03912		24.1774	48.0286	3.59414		24.1771	48.0314	2.79188		24.1744	48.0321	2.9524
24.1768	48.028	3.38484		24.1774	48.0287	2.77574		24.177	48.0315	2.15644		24.1745	48.0321	2.98595
24.1767	48.0279	2.25924		24.1774	48.0289	2.78256		24.1769	48.0316	2.81892		24.1746	48.0321	3.10002
24.1766	48.0278	2.83008		24.1775	48.029	2.8985		24.1768	48.0317	3.5828		24.1747	48.0321	3.09331
24.1765	48.0277	2.814		24.1775	48.0292	2.22332		24.1767	48.0318	1.76436		24.1748	48.0321	3.16712
24.1764	48.0276	2.7336		24.1775	48.0293	4.47392		24.1766	48.0319	3.52196		24.1749	48.0321	2.13378
24.1765	48.0275	0.50652		24.1775	48.0294	2.98716		24.1765	48.032	2.59584		24.1749	48.0321	3.24764
24.1766	48.0276	0.27336		24.1775	48.0296	2.0119		24.1764	48.0321	2.3322		24.175	48.0321	3.21409
24.1766	48.0277	0.21708		24.1775	48.0297	3.58732		24.1763	48.0322	2.29164		24.1751	48.0321	3.23422
24.1767	48.0278	0.93264		24.1775	48.0299	2.68708		24.1762	48.0323	2.13616		24.1752	48.0321	4.80436
24.1768	48.0279	1.05324		24.1775	48.03	2.2847		24.1761	48.0324	1.8928		24.1753	48.0321	3.38855
24.1769	48.028	1.65624		24.1775	48.0302	2.71436		24.176	48.0324	2.04828		24.1754	48.032	2.59677
24.1769	48.0281	1.34268		24.1774	48.0303	3.73054		24.1758	48.0325	1.97392		24.1755	48.032	3.48249
24.177	48.0283	2.05824		24.1774	48.0304	2.73482		24.1757	48.0325	1.91308		24.1756	48.0319	4.70371
24.1771	48.0284	2.09844		24.1774	48.0306	2.50294		24.1756	48.0326	1.44664		24.1757	48.0319	2.4156
24.1771	48.0285	2.82204		24.1773	48.0307	2.4552		24.1754	48.0326	2.028		24.1758	48.0319	5.40155
24.1772	48.0286	2.83812		24.1773	48.0308	2.41428		24.1753	48.0327	2.04152		24.1758	48.0319	3.61669
24.1772	48.0288	2.27532		24.1772	48.031	2.41428		24.1752	48.0327	2.15644		24.1759	48.0318	3.73747
24.1772	48.0289	3.12756		24.1772	48.0311	1.6709		24.1751	48.0327	3.20424		24.176	48.0317	4.20046
24.1773	48.0291	3.39288		24.1771	48.0312	2.1824		24.1751	48.0327	2.03476		24.1761	48.0317	2.82491
24.1773	48.0292	3.81096		24.177	48.0314	1.9778		24.175	48.0327	2.04828		24.1762	48.0316	3.83812
24.1773	48.0293	3.5778		24.177	48.0315	1.93006		24.1748	48.0327	2.10912		24.1762	48.0315	5.34787
24.1773	48.0295	2.64516		24.1769	48.0316	2.7962		24.1747	48.0327	1.58184		24.1763	48.0314	4.07297
24.1773	48.0297	3.28836		24.1768	48.0317	1.98462		24.1745	48.0327	2.92708		24.1764	48.0314	4.16691
24.1773	48.0298	4.40592		24.1767	48.0318	1.71864		24.1744	48.0327	1.95364		24.1764	48.0313	4.26085
24.1773	48.0299	3.3366		24.1765	48.032	2.40746		24.1743	48.0327	1.94012		24.1765	48.0313	4.28769
24.1773	48.0301	3.40092		24.1764	48.0321	1.9778		24.1742	48.0327	1.93336		24.1765	48.0312	4.36821
24.1773	48.0302	3.36876		24.1763	48.0322	1.96416		24.174	48.0327	1.98744		24.1766	48.0311	3.2879
24.1772	48.0303	3.3366		24.1762	48.0322	1.95052		24.1739	48.0326	2.00772		24.1766	48.031	4.91843
24.1772	48.0305	3.24816		24.1761	48.0323	1.91642		24.1738	48.0326	1.4534		24.1767	48.0309	6.05242
24.1772	48.0306	3.62604		24.1759	48.0324	1.364		24.1736	48.0325	1.94688		24.1768	48.0308	4.67687
24.1771	48.0308	3.19188		24.1758	48.0324	1.8073		24.1735	48.0325	2.6702		24.1768	48.0307	4.62319
24.1771	48.0309	3.11952		24.1757	48.0325	1.66408		24.1734	48.0324	1.9942		24.1768	48.0306	4.75739
24.177	48.031	3.07128		24.1756	48.0325	1.65044		24.1733	48.0323	1.9942		24.1769	48.0305	3.59656
24.1769	48.0311	3.19992		24.1754	48.0326	2.2506		24.1732	48.0323	2.31192		24.1769	48.0304	4.85133
24.1769	48.0312	3.11952		24.1753	48.0326	1.67772		24.1731	48.0322	2.3322		24.1769	48.0303	9.87041
24.1768	48.0314	2.23512		24.1752	48.0326	1.65726		24.1732	48.0321	1.03428		24.1769	48.0303	4.87146
24.1767	48.0314	5.85312		24.1751	48.0327	1.6368		24.1734	48.0321	1.37228		24.177	48.0302	4.87817
24.1767	48.0315	2.91048		24.1749	48.0327	1.73228		24.1735	48.0322	0.77064		24.177	48.0301	5.50891
24.1766	48.0316	2.82204		24.1748	48.0327	1.60952		24.1736	48.0323	0.77064		24.177	48.0299	3.87838
24.1765	48.0317	3.1356		24.1746	48.0327	1.68454		24.1737	48.0323	0.75712		24.177	48.0298	5.41497
24.1764	48.0318	2.56476		24.1745	48.0327	1.705		24.1738	48.0324	0.6084		24.177	48.0297	7.29377
24.1763	48.0319	1.84116		24.1744	48.0327	1.6368		24.174	48.0324	1.51424		24.177	48.0296	4.60977
24.1762	48.032	2.37984		24.1743	48.0326	1.6368		24.1741	48.0325	1.16272		24.177	48.0295	4.56951
24.1761	48.0321	3.08736		24.1741	48.0326	1.17304		24.1742	48.0325	1.62916		24.177	48.0294	4.52925
24.176	48.0321	2.26728		24.174	48.0326	1.59588		24.1743	48.0325	1.64944		24.177	48.0294	4.4957
24.1759	48.0322	2.26728		24.1739	48.0325	1.71864		24.1745	48.0325	1.89956		24.177	48.0293	4.45544
24.1757	48.0322	2.24316		24.1737	48.0325	1.7391		24.1746	48.0325	1.89956		24.177	48.0291	3.71063
24.1756	48.0323	2.16276		24.1737	48.0325	2.63252		24.1748	48.0325	1.52776		24.177	48.029	5.98532
24.1755	48.0323	2.1306		24.1736	48.0324	1.76638		24.1749	48.0325	2.0618		24.1769	48.0289	4.60306
24.1753	48.0324	2.42808		24.1735	48.0324	1.78684		24.1749	48.0325	2.04828		24.1769	48.0288	4.55609
24.1752	48.0324	2.17884		24.1734	48.0323	1.76638		24.175	48.0325	3.042		24.1769	48.0287	5.58943
24.1751	48.0324	2.23512		24.1732	48.0322	1.51404		24.1751	48.0325	2.02124		24.1768	48.0286	4.0931
24.175	48.0324	2.17884		24.1734	48.0319	0.72292		24.1753	48.0325	2.10236		24.1768	48.0285	5.32774
24.1748	48.0325	2.17884		24.1736	48.032	0.55924		24.1754	48.0324	1.76436		24.1767	48.0284	6.9784
24.1747	48.0325	2.17884		24.1737	48.032	0.4433		24.1755	48.0324	2.14292		24.1767	48.0283	3.37513
24.1746	48.0324	1.62408		24.1738	48.0321	0.58652		24.1757	48.0323	3.03524		24.1766	48.0282	6.8442
24.1745	48.0324	3.19992		24.1739	48.0321	0.66154		24.1758	48.0323	1.5548		24.1765	48.0281	3.56301
24.1744	48.0324	2.16276		24.174	48.0322	0.65472		24.1759	48.0322	3.211		24.1765	48.028	4.58293
24.1743	48.0324	2.1306		24.1741	48.0322	1.15258		24.176	48.0322	2.47416		24.1764	48.0279	5.85783
24.1742	48.0324	2.1306		24.1743	48.0322	1.14576		24.1761	48.0321	2.62288		24.1763	48.0278	2.82491
24.174	48.0323	1.809		24.1744	48.0323	1.58224		24.1762	48.032	2.64992		24.1763	48.0278	5.5693
24.1739	48.0323	2.24316		24.1746	48.0323	1.17986		24.1763	48.0319	2.0618		24.1762	48.0277	3.88509
24.1738	48.0323	2.99892		24.1746	48.0323	4.0238		24.1764	48.0319	5.57024		24.1762	48.0277	3.74418
24.1737	48.0322	2.30748		24.1747	48.0323	2.00508		24.1764	48.0318	2.8054		24.1763	48.0275	1.55001
24.1736	48.0321	2.33964		24.1748	48.0323	2.03236		24.1765	48.0317	1.73732		24.1764	48.0275	2.12707
24.1735	48.0321	2.30748		24.1749	48.0323	2.30516		24.1766	48.0316	3.54224		24.1765	48.0276	2.04655
24.1735	48.0319	1.79292		24.1751	48.0322	2.48248		24.1767	48.0315	2.69724		24.1765	48.0276	1.60369
24.1736	48.032	0.83616		24.1752	48.0322	1.71182		24.1768	48.0314	2.25108		24.1766	48.0277	1.26819
24.1737	48.032	0.82008		24.1754	48.0322	2.39382		24.1769	48.0313	2.7378		24.1767	48.0278	1.52317
24.1738	48.032	0.82008		24.1755	48.0321	3.25996		24.177	48.0312	3.75856		24.1767	48.0279	3.05976
24.1739	48.0321	0.8442		24.1756	48.0321	2.50294		24.177	48.031	2.84596		24.1768	48.028	2.3485
24.174	48.0321	0.82812		24.1757	48.032	2.54386		24.1771	48.0309	2.98792		24.1768	48.028	4.84462
24.1742	48.0322	1.21404		24.1758	48.032	2.53704		24.1771	48.0308	3.4814		24.1769	48.0281	4.79094
24.1743	48.0322	1.06932		24.1759	48.032	2.55068		24.1772	48.0307	3.54224		24.1769	48.0282	4.88488
24.1744	48.0322	1.54368		24.1759	48.0319	2.59842		24.1772	48.0305	3.71124		24.1769	48.0282	4.85133
24.1745	48.0323	1.96176		24.1761	48.0318	2.74846		24.1772	48.0304	1.88604		24.177	48.0283	5.13986
24.1747	48.0323	1.93764		24.1762	48.0317	2.18922		24.1773	48.0304	3.91404		24.177	48.0284	4.32795
24.1748	48.0323	2.09844		24.1763	48.0316	4.20794		24.1773	48.0302	3.9546		24.1771	48.0285	7.63598
24.1749	48.0323	1.58388		24.1764	48.0316	3.21222		24.1773	48.0301	5.43504		24.1771	48.0286	5.54246
24.175	48.0322	3.1758		24.1765	48.0315	3.32134		24.1773	48.03	4.37372		24.1771	48.0287	5.95848
24.1752	48.0322	2.15472		24.1766	48.0314	3.38954		24.1773	48.0298	4.056		24.1772	48.0288	6.04571
24.1753	48.0322	2.13864		24.1767	48.0312	2.57796		24.1774	48.0296	3.09608		24.1772	48.0289	6.45502
24.1754	48.0321	2.42808		24.1767	48.0311	3.51912		24.1773	48.0295	4.17092		24.1772	48.029	6.58251
24.1756	48.0321	1.69644		24.1768	48.031	3.5464		24.1773	48.0294	5.50264		24.1772	48.0291	4.95869
24.1757	48.032	2.31552		24.1769	48.0309	4.64442		24.1773	48.0292	4.00868		24.1773	48.0292	9.78318
24.1758	48.032	2.95872		24.1769	48.0307	3.58732		24.1773	48.0291	3.98164		24.1773	48.0293	6.46173
24.1759	48.0319	1.50348		24.177	48.0306	2.95988		24.1773	48.029	3.99516		24.1773	48.0294	6.47515
24.176	48.0318	3.04716		24.177	48.0304	3.5805		24.1772	48.0288	3.96136		24.1773	48.0295	4.78423
24.1762	48.0318	2.27532		24.1771	48.0303	4.96496		24.1772	48.0287	3.96812		24.1773	48.0296	6.22017
24.1771	48.0293	3.55368		24.1771	48.0302	3.83284		24.1771	48.0285	2.92708		24.1773	48.0297	8.34053
24.1771	48.0291	5.5074		24.1771	48.03	3.99652		24.1771	48.0284	5.25928		24.1773	48.0298	4.12665
24.1771	48.029	3.56976		24.1771	48.0299	4.13974		24.177	48.0283	3.49492		24.1773	48.0299	6.18662
24.177	48.0289	3.52152		24.1771	48.0298	4.2284		24.177	48.0282	3.4138		24.1773	48.03	6.29398
24.177	48.0287	2.58084		24.1771	48.0297	4.20112		24.1769	48.028	3.30564		24.1772	48.0301	5.38813
24.1769	48.0286	3.32052		24.1771	48.0296	4.20112		24.1768	48.0279	2.40656		24.1772	48.0302	8.21975
24.1769	48.0285	3.14364		24.1771	48.0294	3.09628		24.1767	48.0278	2.93384		24.1772	48.0303	4.26756
24.1768	48.0283	3.15168		24.1771	48.0293	4.092		24.1767	48.0277	3.83968		24.1772	48.0304	8.35395
24.1768	48.0282	3.06324		24.1771	48.0292	5.70834		24.1766	48.0276	1.83872		24.1772	48.0305	5.99203
24.1767	48.0281	4.13256		24.1771	48.029	3.77146		24.1765	48.0275	3.57604		24.1771	48.0306	5.28748
24.1766	48.028	3.02304		24.1771	48.0289	3.70326		24.1765	48.0275	2.64992		24.1771	48.0307	5.24722
24.1765	48.0279	2.26728		24.177	48.0287	2.74164		24.1764	48.0274	2.52148		24.1771	48.0307	5.17341
24.1764	48.0278	2.70948		24.177	48.0286	3.6146		24.1763	48.0273	2.99468		24.1771	48.0308	2.52296
24.1763	48.0277	3.52956		24.1769	48.0285	4.76718		24.1765	48.0271	1.30468		24.177	48.0309	6.60935
24.1763	48.0278	0.89244		24.1769	48.0284	3.45774		24.1766	48.0272	1.07484		24.177	48.031	5.47536
24.1764	48.0279	0.63516		24.1768	48.0283	1.68454		24.1766	48.0273	1.48044		24.1769	48.031	5.09289
24.1765	48.028	0.49044		24.1767	48.0281	3.23268		24.1768	48.0274	0.96668		24.1769	48.0311	5.01237
24.1766	48.0281	0.804		24.1767	48.028	3.2054		24.1769	48.0275	1.18976		24.1768	48.0312	3.66366
24.1767	48.0282	0.83616		24.1766	48.0279	3.36908		24.1769	48.0276	1.97392		24.1768	48.0313	4.85804
24.1767	48.0282	1.54368		24.1765	48.0278	3.23268		24.177	48.0277	1.00048		24.1767	48.0314	4.78423
24.1767	48.0283	1.55976		24.1764	48.0277	3.2054		24.1771	48.0278	3.1096		24.1767	48.0315	4.73726
24.1768	48.0285	1.7286		24.1763	48.0276	2.98716		24.1772	48.028	3.12988		24.1766	48.0315	6.28727
24.1769	48.0286	2.58888		24.1762	48.0278	1.364		24.1772	48.0281	3.21776		24.1765	48.0316	4.65003
24.1769	48.0287	3.93156		24.1763	48.0279	1.06392		24.1773	48.0282	3.36648		24.1765	48.0317	3.7576
24.177	48.0289	2.98284		24.1764	48.028	0.70246		24.1773	48.0282	3.4138		24.1764	48.0318	5.81757
24.177	48.029	3.12756		24.1764	48.0281	0.7161		24.1773	48.0283	3.4138		24.1763	48.0318	2.91214
24.177	48.0291	3.216		24.1765	48.0282	1.03664		24.1774	48.0285	2.69048		24.1762	48.0319	5.77731
24.177	48.0293	2.4522		24.1766	48.0283	1.68454		24.1774	48.0286	3.64364		24.1762	48.0319	4.14007
24.1771	48.0294	3.2964		24.1767	48.0285	1.28898		24.1775	48.0287	5.25252		24.1761	48.032	4.10652
24.1771	48.0296	4.52652		24.1767	48.0286	3.6487		24.1775	48.0289	3.7518		24.176	48.032	3.97903
24.1771	48.0297	3.39288		24.1768	48.0287	2.61888		24.1775	48.029	3.99516		24.176	48.0321	4.026
24.1771	48.0299	3.36876		24.1768	48.0288	3.21222		24.1776	48.0292	3.01496		24.1759	48.0321	2.99937
24.177	48.03	2.83812		24.1769	48.029	2.5234		24.1776	48.0293	4.04924		24.1758	48.0322	3.93206
24.177	48.0302	3.51348		24.1769	48.0291	3.36908		24.1776	48.0295	5.408		24.1757	48.0322	5.73705
24.177	48.0303	4.422		24.1769	48.0293	4.51484		24.1776	48.0296	3.82616		24.1757	48.0322	3.8247
24.177	48.0304	3.34464		24.1769	48.0294	2.40746		24.1776	48.0297	3.84644		24.1756	48.0323	3.73076
24.1769	48.0306	3.1758		24.1769	48.0296	3.66234		24.1776	48.0298	3.9546		24.1755	48.0323	3.46907
24.1769	48.0307	3.216		24.1769	48.0297	3.69644		24.1776	48.0299	3.9208		24.1754	48.0323	3.60998
24.1768	48.0308	3.36072		24.1769	48.0298	3.73736		24.1776	48.03	3.93432		24.1753	48.0324	2.67058
24.1768	48.0308	3.32052		24.1769	48.03	4.34434		24.1776	48.0301	3.96812		24.1752	48.0324	7.09247
24.1767	48.031	2.19492		24.1769	48.0301	4.04426		24.1775	48.0303	4.3264		24.1752	48.0324	3.59656
24.1767	48.0311	3.19188		24.1769	48.0303	3.90104		24.1775	48.0305	3.72476		24.1751	48.0324	3.56301
24.1766	48.0312	4.59888		24.1768	48.0304	3.77828		24.1775	48.0306	3.79912		24.175	48.0324	4.01929
24.1765	48.0313	2.78184		24.1768	48.0305	3.67598		24.1774	48.0307	3.70448		24.1748	48.0324	2.64374
24.1764	48.0314	2.76576		24.1767	48.0307	3.6487		24.1774	48.0309	2.75808		24.1747	48.0324	3.68379
24.1763	48.0315	1.93764		24.1766	48.0308	2.6257		24.1773	48.031	5.46208		24.1746	48.0324	4.94527
24.1762	48.0316	2.50848		24.1766	48.0309	3.15084		24.1773	48.0311	2.57556		24.1745	48.0324	3.5563
24.1761	48.0317	2.90244		24.1765	48.0311	3.04854		24.1772	48.0312	3.40704		24.1744	48.0324	3.52275
24.176	48.0318	1.43916		24.1764	48.0312	2.90532		24.1772	48.0313	6.67888		24.1743	48.0324	3.4221
24.1759	48.0318	2.7738		24.1763	48.0313	4.01016		24.1771	48.0314	3.26508		24.1742	48.0324	3.43552
24.1758	48.0319	2.04216		24.1762	48.0314	2.13466		24.1771	48.0315	3.20424		24.1741	48.0324	3.355
24.1758	48.0319	2.02608		24.1761	48.0315	2.78256		24.177	48.0316	3.03524		24.174	48.0323	2.83162
24.1757	48.032	2.15472		24.176	48.0316	3.88058		24.1769	48.0317	2.37276		24.1739	48.0323	4.54267
24.1755	48.032	1.59192		24.1759	48.0316	1.91642		24.1768	48.0318	2.93384		24.1738	48.0323	3.42881
24.1754	48.0321	3.18384		24.1758	48.0317	3.77828		24.1767	48.0319	3.82616		24.1737	48.0322	3.46236
24.1753	48.0321	2.02608		24.1757	48.0318	2.7962		24.1766	48.032	2.8054		24.1736	48.0322	3.38855
24.1751	48.0321	2.0904		24.1757	48.0318	2.7621		24.1765	48.0321	2.75808		24.1735	48.0321	2.60348
24.175	48.0322	2.03412		24.1756	48.0318	2.728		24.1764	48.0322	2.58232		24.1734	48.0321	3.40197
24.1749	48.0322	2.03412		24.1755	48.0319	2.72118		24.1763	48.0323	2.5688		24.1733	48.032	3.59656
24.1748	48.0322	2.00196		24.1754	48.0319	2.77574		24.1762	48.0324	2.71076		24.1733	48.032	3.47578
24.1746	48.0322	1.51956		24.1752	48.032	2.59842		24.1761	48.0324	2.65668		24.1732	48.0319	6.13965
24.1745	48.0322	3.1356		24.1751	48.032	2.33926		24.176	48.0325	2.03476		24.1733	48.0318	2.72426
24.1745	48.0322	2.09844		24.175	48.032	2.33244		24.1758	48.0326	3.48816		24.1734	48.0318	1.6775
24.1744	48.0321	2.09844		24.1748	48.032	2.16194		24.1757	48.0326	2.59584		24.1735	48.0319	1.24806
24.1742	48.0321	2.14668		24.1747	48.032	2.12102		24.1756	48.0326	2.75132		24.1736	48.0319	1.69763
24.1741	48.0321	1.8492		24.1746	48.032	2.14148		24.1754	48.0327	1.95364		24.1737	48.032	1.11386
24.174	48.032	2.15472		24.1744	48.032	1.60952		24.1753	48.0327	2.4674		24.1738	48.032	1.10715
24.1738	48.032	2.99088		24.1743	48.032	2.15512		24.1752	48.0328	3.2448		24.1739	48.0321	1.11386
24.1737	48.0319	1.50348		24.1743	48.032	4.31024		24.1751	48.0328	2.366		24.174	48.0321	1.88551
24.1736	48.0319	3.71448		24.1742	48.032	2.15512		24.1749	48.0328	2.38628		24.1741	48.0321	1.87209
24.1736	48.0318	0.73968		24.174	48.0319	2.16876		24.1748	48.0328	2.33896		24.1742	48.0322	2.03313
24.1737	48.0318	0.90852		24.1739	48.0319	2.36654		24.1747	48.0328	2.3322		24.1742	48.0322	2.71755
24.1738	48.0319	0.34572		24.1738	48.0318	1.9096		24.1746	48.0328	1.16948		24.1743	48.0322	4.07968
24.1739	48.0319	0.74772		24.1737	48.0318	2.38018		24.1746	48.0328	4.75904		24.1744	48.0322	3.1537
24.174	48.0319	1.50348		24.1736	48.0317	3.26678		24.1744	48.0328	1.75084		24.1745	48.0322	2.75781
24.1741	48.032	0.4422		24.1734	48.032	0.9889		24.1743	48.0328	2.5688		24.1746	48.0322	5.01237
24.1742	48.032	0.35376		24.1735	48.032	0.6138		24.1742	48.0328	3.63012		24.1747	48.0322	2.62361
24.1743	48.032	0.50652		24.1736	48.0321	0.7502		24.174	48.0327	2.56204		24.1748	48.0322	3.5563
24.1744	48.0321	0.3618		24.1737	48.0321	0.5797		24.1739	48.0327	1.9942		24.1749	48.0322	4.79765
24.1745	48.0321	1.2864		24.1739	48.0322	0.57288		24.1738	48.0326	2.6364		24.175	48.0322	3.61669
24.1746	48.0321	0.89244		24.174	48.0322	0.94798		24.1736	48.0326	3.55576		24.1751	48.0322	3.58985
24.1747	48.0321	1.35072		24.1741	48.0323	1.47312		24.1735	48.0325	1.7914		24.1752	48.0322	3.56972
24.1748	48.0321	1.35876		24.1742	48.0323	1.45266		24.1734	48.0325	3.39352		24.1752	48.0322	3.58985
24.175	48.0321	1.22208		24.1743	48.0323	0.72292		24.1733	48.0324	2.57556		24.1753	48.0321	3.5563
24.1751	48.0321	1.61604		24.1744	48.0323	1.9096		24.1732	48.0324	2.59584		24.1754	48.0321	3.95219
24.1752	48.0321	1.81704		24.1745	48.0323	2.55068		24.1731	48.0323	3.02172		24.1755	48.0321	3.80457
24.1753	48.032	2.01		24.1746	48.0324	2.00508		24.1732	48.0321	1.90632		24.1756	48.032	3.77773
24.1754	48.032	2.70144		24.1748	48.0324	1.93688		24.1733	48.0322	1.2844		24.1757	48.032	3.8247
24.1755	48.032	2.03412		24.1749	48.0324	2.14148		24.1734	48.0323	0.88556		24.1758	48.0319	3.85825
24.1755	48.032	2.04216		24.1751	48.0323	1.6027		24.1736	48.0323	0.8112		24.1759	48.0319	3.07318
24.1756	48.0319	2.07432		24.1752	48.0323	2.15512		24.1737	48.0324	0.6422		24.176	48.0318	8.31369
24.1758	48.0318	1.57584		24.1753	48.0323	2.85758		24.1738	48.0325	0.93964		24.176	48.0318	2.04655
24.1759	48.0318	3.24012		24.1754	48.0323	2.3529		24.174	48.0325	1.21004		24.1761	48.0317	5.58272
24.1759	48.0317	2.21904		24.1756	48.0322	2.40064		24.1741	48.0325	1.40608		24.1762	48.0317	4.58964
24.176	48.0317	2.01		24.1756	48.0322	2.32562		24.1742	48.0326	1.39256		24.1763	48.0316	3.14028
24.1761	48.0316	1.80096		24.1757	48.0322	2.34608		24.1743	48.0326	1.83196		24.1764	48.0315	4.24743
24.1762	48.0315	1.92156		24.1758	48.0321	2.36654		24.1744	48.0326	1.94012		24.1764	48.0314	5.75047
24.1763	48.0314	1.46328		24.1759	48.032	1.81412		24.1746	48.0326	1.93336		24.1765	48.0313	2.81149
24.1764	48.0313	2.15472		24.176	48.0319	3.4441		24.1747	48.0326	1.50072		24.1766	48.0313	5.61627
24.1765	48.0312	2.92656		24.1761	48.0319	2.5916		24.1749	48.0326	2.01448		24.1766	48.0312	4.21388
24.1766	48.031	2.412		24.1762	48.0318	2.56432		24.1749	48.0326	2.0618		24.1767	48.0311	2.18075
24.1766	48.0309	2.42004		24.1763	48.0317	2.63252		24.175	48.0326	3.211		24.1767	48.0311	8.82365
24.1767	48.0308	2.62104		24.1764	48.0316	2.88486		24.1751	48.0326	2.10236		24.1767	48.031	4.5628
24.1768	48.0307	2.99892		24.1766	48.0315	2.19604		24.1752	48.0325	2.14968		24.1768	48.0309	5.01908
24.1768	48.0305	2.25924		24.1766	48.0314	3.21222		24.1754	48.0325	2.15644		24.1768	48.0308	4.89159
24.1769	48.0304	3.15168		24.1767	48.0313	4.2625		24.1755	48.0325	1.78464		24.1769	48.0307	4.95869
24.1769	48.0303	4.32552		24.1768	48.0312	3.30088		24.1756	48.0324	2.9068		24.1769	48.0306	5.09289
24.1769	48.0301	3.28032		24.1769	48.031	3.39636		24.1758	48.0324	2.29164		24.177	48.0305	5.20025
24.177	48.0299	3.39288		24.1769	48.0309	2.75528		24.1759	48.0323	2.366		24.177	48.0304	5.28077
24.177	48.0297	2.60496		24.177	48.0308	4.93768		24.176	48.0322	2.25784		24.177	48.0302	3.91193
24.177	48.0296	5.27424		24.177	48.0306	2.5234		24.1761	48.0322	2.27136		24.177	48.0301	5.32774
24.177	48.0294	2.613		24.1771	48.0305	5.09454		24.1762	48.0321	2.48092		24.1771	48.03	7.09918
24.1769	48.0293	4.9446		24.1771	48.0304	3.8192		24.1763	48.032	1.87928		24.1771	48.0299	5.93164
24.1769	48.0291	3.36072		24.1772	48.0302	3.86012		24.1764	48.0319	2.71752		24.1771	48.0298	5.4351
24.1769	48.029	3.38484		24.1772	48.0301	3.75782		24.1765	48.0318	3.7518		24.1771	48.0296	4.21388
24.1769	48.0289	3.30444		24.1772	48.0301	3.84648		24.1766	48.0317	2.78512		24.1771	48.0295	5.53575
24.1768	48.0287	2.46024		24.1772	48.0299	2.60524		24.1767	48.0316	3.27184		24.1771	48.0294	7.2468
24.1767	48.0286	3.20796		24.1772	48.0298	5.9675		24.1768	48.0315	2.39304		24.1771	48.0293	3.66366
24.1767	48.0285	4.0602		24.1772	48.0297	4.28978		24.1769	48.0314	3.26508		24.1771	48.0293	8.1191
24.1766	48.0284	1.99392		24.1772	48.0295	3.83284		24.177	48.0313	4.48864		24.1771	48.0292	5.37471
24.1766	48.0282	3.88332		24.1772	48.0294	3.89422		24.177	48.0312	3.20424		24.177	48.0291	5.49549
24.1765	48.0281	2.86224		24.1772	48.0292	3.81238		24.1771	48.031	3.29212		24.177	48.029	5.48207
24.1764	48.028	2.91852		24.1772	48.0291	3.6828		24.1771	48.0309	3.43408		24.177	48.0289	4.46886
24.1763	48.0279	2.60496		24.1771	48.0289	2.74846		24.1772	48.0308	3.53548		24.1769	48.0288	7.09247
24.1762	48.028	0.57888		24.1771	48.0288	3.72372		24.1772	48.0307	3.77884		24.1769	48.0287	5.368
24.1765	48.0283	5.86116		24.1771	48.0287	5.49692		24.1773	48.0305	2.89328		24.1769	48.0286	5.31432
24.1765	48.0284	2.62104		24.1771	48.0287	3.60778		24.1773	48.0304	5.73924		24.1768	48.0285	5.24722
24.1766	48.0284	2.9748		24.177	48.0285	3.65552		24.1774	48.0302	4.14388		24.1768	48.0284	5.09289
24.1766	48.0285	4.5426		24.177	48.0284	3.56004		24.1774	48.0301	4.69144		24.1767	48.0283	2.51625
24.1766	48.0285	5.77272		24.1769	48.0283	2.8644		24.1774	48.03	4.74552		24.1767	48.0282	4.95869
24.1766	48.0286	5.84508		24.1768	48.0281	3.52594		24.1774	48.0298	3.66392		24.1767	48.0282	4.77081
24.1767	48.0286	3.15972		24.1768	48.028	3.47138		24.1774	48.0296	4.86044		24.1766	48.0281	6.87775
24.1767	48.0287	2.24316		24.1767	48.0279	4.433		24.1774	48.0295	6.64508		24.1765	48.028	4.69029
24.1767	48.0288	4.65516		24.1766	48.0278	3.09628		24.1774	48.0295	4.88072		24.1765	48.0279	4.54267
24.1767	48.0288	2.2914		24.1765	48.0277	3.02808		24.1774	48.0294	4.77932		24.1764	48.0278	4.40847
24.1768	48.0289	1.7688		24.1764	48.0276	2.7962		24.1774	48.0292	4.7658		24.1763	48.0277	3.41539
24.1768	48.0291	1.05324		24.1763	48.0275	2.19604		24.1774	48.0291	4.29936		24.1763	48.0276	5.11302
24.1768	48.0292	1.46328		24.1762	48.0277	0.82522		24.1773	48.0289	3.4476		24.1762	48.0276	7.05221
24.1769	48.0293	1.83312		24.1763	48.0278	0.63426		24.1773	48.0288	5.89472		24.1767	48.0274	1.70434
24.1769	48.0294	0.9246		24.1764	48.028	0.49104		24.1773	48.0287	4.29936		24.1768	48.0275	1.83183
24.1769	48.0295	2.14668		24.1765	48.0281	1.58906		24.1772	48.0285	4.11684		24.1769	48.0276	2.57664
24.1769	48.0296	1.64016		24.1766	48.0282	1.15258		24.1772	48.0284	4.0222		24.177	48.0277	2.6169
24.1769	48.0297	1.98588		24.1767	48.0283	1.82776		24.1771	48.0283	3.94108		24.177	48.0278	3.66366
24.1769	48.0298	2.01804		24.1768	48.0285	1.41856		24.177	48.0282	3.84644		24.1771	48.0279	3.67708
24.1769	48.03	1.76076		24.1768	48.0286	2.70072		24.177	48.0281	3.71124		24.1771	48.0279	4.46215
24.1768	48.0301	2.02608		24.1769	48.0287	2.74164		24.177	48.028	1.859		24.1772	48.0281	3.4221
24.1768	48.0302	3.19992		24.1769	48.0289	3.1031		24.1769	48.0279	3.71124		24.1772	48.0281	9.394
24.1768	48.0304	1.57584		24.1769	48.029	4.23522		24.1768	48.0278	4.9348		24.1772	48.0282	4.57622
24.1767	48.0305	3.65016		24.177	48.0291	3.36226		24.1767	48.0277	3.8194		24.1773	48.0283	4.57622
24.1767	48.0306	2.55672		24.177	48.0293	3.41682		24.1766	48.0276	3.3462		24.1773	48.0284	5.09289
24.1766	48.0308	1.89744		24.177	48.0294	3.751		24.1765	48.0275	2.5012		24.1774	48.0285	4.75739
24.1766	48.0309	2.60496		24.177	48.0296	4.05108		24.1764	48.0274	3.17044		24.1774	48.0286	3.77773
24.1765	48.031	3.417		24.177	48.0297	3.79192		24.1764	48.0273	4.97536		24.1774	48.0287	5.11973
24.1764	48.0311	2.50044		24.177	48.0299	3.73736		24.1765	48.0271	1.73732		24.1775	48.0288	7.06563
24.1763	48.0312	2.42004		24.177	48.03	3.83966		24.1766	48.0271	0.73684		24.1775	48.0289	5.41497
24.1762	48.0313	2.39592		24.177	48.0301	3.86694		24.1767	48.0272	1.03428		24.1775	48.029	2.8182
24.1762	48.0314	2.33964		24.1769	48.0303	3.751		24.1777	48.0298	4.44132		24.1775	48.0291	5.81086
24.1762	48.0314	2.29944		24.1769	48.0304	2.6257		24.1776	48.03	4.54948		24.1776	48.0293	4.75739
24.176	48.0315	1.65624		24.1768	48.0306	1.66408		24.1776	48.03	4.51568		24.1776	48.0294	5.58272
24.1759	48.0316	2.1708		24.1768	48.0307	4.5012		24.1776	48.0302	2.98792		24.1776	48.0295	7.66953
24.1758	48.0317	3.28032		24.1767	48.0308	3.33498		24.1776	48.0303	5.8474		24.1776	48.0296	5.73034
24.1757	48.0318	2.08236		24.1767	48.031	2.70072		24.1776	48.0304	4.732		24.1776	48.0297	5.78402
24.1756	48.0318	2.0502		24.1766	48.0311	2.63934		24.1775	48.0305	4.20472		24.1776	48.0298	5.78402
24.1755	48.0319	2.01		24.1765	48.0312	2.49612		24.1775	48.0307	4.21824		24.1776	48.0299	5.79744
24.1753	48.0319	1.22208		24.1764	48.0313	2.4211		24.1774	48.0309	3.03524		24.1776	48.03	5.74376
24.1752	48.0319	1.62408		24.1763	48.0314	3.12356		24.1774	48.031	3.96136		24.1775	48.0302	6.28727
24.1751	48.032	2.11452		24.1762	48.0315	2.31198		24.1773	48.0311	5.04972		24.1775	48.0303	5.75047
24.175	48.032	1.5678		24.1762	48.0316	2.22332		24.1773	48.0312	3.74504		24.1775	48.0304	5.59614
24.1749	48.032	1.54368		24.1761	48.0317	2.17558		24.1772	48.0313	3.80588		24.1775	48.0305	5.54917
24.1748	48.032	1.53564		24.1759	48.0317	2.58478		24.1772	48.0314	3.6842		24.1774	48.0306	5.46865
24.1747	48.032	1.54368		24.1758	48.0318	2.56432		24.1772	48.0315	3.65716		24.1774	48.0307	3.97903
24.1746	48.032	1.5678		24.1757	48.0319	2.87804		24.1771	48.0316	3.56928		24.1774	48.0308	5.18683
24.1744	48.032	1.80096		24.1756	48.0319	2.59842		24.177	48.0317	2.66344		24.1773	48.0309	9.95093
24.1743	48.032	1.9296		24.1755	48.032	2.80984		24.1769	48.0318	4.90776		24.1773	48.0309	4.97211
24.1742	48.0319	1.9296		24.1753	48.032	2.78256		24.1768	48.0319	3.43408		24.1773	48.031	4.9654
24.1741	48.0319	1.93764		24.1752	48.0321	2.00508		24.1767	48.032	3.22452		24.1772	48.0311	5.39484
24.1739	48.0318	1.97784		24.1751	48.0321	2.61888		24.1765	48.0322	2.9744		24.1772	48.0313	3.65695
24.1738	48.0318	1.50348		24.1749	48.0321	3.32816		24.1764	48.0323	2.02124		24.1771	48.0314	4.74397
24.1737	48.0317	2.02608		24.1748	48.0321	1.6709		24.1763	48.0324	2.66344		24.177	48.0314	6.3074
24.1738	48.0316	0.54672		24.1748	48.0321	2.32562		24.1762	48.0324	3.38		24.177	48.0315	4.37492
24.1739	48.0317	0.61908		24.1747	48.0321	3.5123		24.1761	48.0325	2.50796		24.1769	48.0316	4.67016
24.1739	48.0317	0.41004		24.1746	48.0321	2.32562		24.1761	48.0325	2.52824		24.1769	48.0317	4.60977
24.174	48.0318	0.201		24.1744	48.0321	1.82776		24.176	48.0326	2.64316		24.1768	48.0318	4.58964
24.1741	48.0318	0.98088		24.1743	48.0321	3.06218		24.1758	48.0326	2.6026		24.1767	48.0319	4.46886
24.1743	48.0318	0.7236		24.1741	48.032	2.33244		24.1757	48.0327	2.197		24.1766	48.032	4.57622
24.1744	48.0319	1.31052		24.174	48.032	2.3188		24.1756	48.0327	3.60308		24.1765	48.032	4.03942
24.1745	48.0319	0.89244		24.1739	48.032	2.3529		24.1755	48.0328	2.98116		24.1765	48.0321	3.86496
24.1747	48.0319	1.67232		24.1738	48.0319	2.4211		24.1753	48.0328	2.96088		24.1764	48.0322	3.77102
24.1748	48.0319	2.22708		24.1737	48.0319	2.46884		24.1752	48.0328	2.92708		24.1763	48.0322	3.61669
24.1749	48.0319	1.88136		24.1735	48.0318	2.01872		24.1751	48.0329	2.72428		24.1762	48.0323	2.70413
24.175	48.0319	1.87332		24.1734	48.032	1.13212		24.175	48.0329	2.75132		24.1761	48.0324	3.45565
24.1752	48.0319	1.95372		24.1735	48.0321	0.19096		24.1748	48.0329	1.98744		24.1761	48.0324	6.85091
24.1753	48.0318	1.98588		24.1737	48.0322	0.25234		24.1748	48.0329	2.60936		24.176	48.0324	3.40197
24.1753	48.0318	2.04216		24.1738	48.0322	0.8184		24.1747	48.0329	2.62288		24.1759	48.0325	3.38184
24.1754	48.0318	1.3668		24.1739	48.0323	1.41856		24.1745	48.0329	3.23804		24.1758	48.0325	3.34158
24.1756	48.0317	2.0904		24.1741	48.0323	0.99572		24.1744	48.0329	1.60888		24.1757	48.0326	2.74439
24.1757	48.0317	3.15972		24.1741	48.0324	2.70754		24.1741	48.0328	2.40656		24.1756	48.0326	3.36842
24.1758	48.0316	2.2914		24.1743	48.0324	1.35036		24.174	48.0328	2.3998		24.1755	48.0326	4.48228
24.1759	48.0315	2.32356		24.1744	48.0324	2.29152		24.1739	48.0328	3.29212		24.1754	48.0327	3.30803
24.176	48.0314	2.38788		24.1746	48.0324	3.05536		24.1738	48.0327	1.63592		24.1753	48.0327	3.2879
24.1761	48.0313	1.80096		24.1747	48.0324	2.34608		24.1736	48.0327	3.33268		24.1752	48.0327	3.1537
24.1762	48.0312	2.4924		24.1748	48.0324	2.35972		24.1735	48.0326	2.704		24.1751	48.0327	3.14028
24.1763	48.0311	3.417		24.1748	48.0324	2.37336		24.1734	48.0326	2.7378		24.175	48.0327	3.06647
24.1764	48.031	2.66928		24.1749	48.0324	2.3188		24.1733	48.0325	2.6702		24.1749	48.0328	2.30153
24.1764	48.031	2.66928		24.1751	48.0324	1.82094		24.1733	48.0325	2.69048		24.1748	48.0328	4.40847
24.1764	48.0309	2.70948		24.1752	48.0324	3.19858		24.1732	48.0324	1.81844		24.1747	48.0328	3.03963
24.1765	48.0308	2.814		24.1754	48.0324	2.43474		24.1731	48.0324	4.55624		24.1746	48.0328	2.95911
24.1766	48.0307	2.91048		24.1755	48.0323	2.46884		24.1732	48.0322	1.79816		24.1745	48.0328	2.97253
24.1766	48.0305	2.58084		24.1756	48.0323	2.50976		24.1732	48.0322	1.04104		24.1744	48.0328	2.20759
24.1767	48.0304	4.1406		24.1757	48.0322	2.57114		24.1733	48.0323	0.8788		24.1743	48.0327	2.97924
24.1767	48.0303	3.44112		24.1758	48.0322	2.59842		24.1735	48.0324	0.9126		24.1742	48.0327	3.97903
24.1768	48.0301	3.48936		24.176	48.0321	2.05964		24.1736	48.0324	0.80444		24.1741	48.0327	1.50975
24.1768	48.03	3.66624		24.176	48.0321	5.51738		24.1738	48.0325	1.16272		24.1741	48.0327	6.07926
24.1768	48.0299	3.75468		24.1761	48.032	2.8303		24.174	48.0326	1.69		24.174	48.0327	3.07318
24.1768	48.0297	3.82704		24.1762	48.0319	2.8303		24.1741	48.0326	1.68324		24.1739	48.0326	3.12015
24.1768	48.0295	2.78184		24.1763	48.0319	3.01444		24.1743	48.0326	1.70352		24.1738	48.0326	2.60348
24.1768	48.0294	4.91244		24.1764	48.0317	2.44156		24.1744	48.0327	3.0082		24.1737	48.0326	4.2944
24.1768	48.0293	3.8994		24.1765	48.0316	3.02808		24.1745	48.0327	2.3322		24.1736	48.0325	3.2208
24.1767	48.0291	3.52956		24.1766	48.0315	4.23522		24.1746	48.0327	2.34572		24.1735	48.0325	3.36842
24.1767	48.029	2.54868		24.1767	48.0314	3.19858		24.1748	48.0327	2.3322		24.1734	48.0324	3.4221
24.1767	48.0288	3.32052		24.1768	48.0313	3.33498		24.1749	48.0327	1.91984		24.1733	48.0324	3.52946
24.1766	48.0287	4.29336		24.1768	48.0312	3.41		24.175	48.0327	3.211		24.1732	48.0323	3.5563
24.1766	48.0286	3.14364		24.1769	48.0311	2.2847		24.1752	48.0326	1.61564		24.1731	48.0323	3.07989
24.1765	48.0285	3.07932		24.177	48.031	4.51484		24.1753	48.0326	3.25156		24.1731	48.0322	3.34158
24.1764	48.0284	2.99088		24.177	48.0308	2.64616		24.1754	48.0326	2.48092		24.1733	48.0321	0
24.1763	48.0282	2.82204		24.1771	48.0307	5.13546		24.1755	48.0325	2.50796		24.1736	48.0323	1.51646
24.1762	48.0281	2.25924		24.1771	48.0306	3.68962		24.1757	48.0325	2.8054		24.1737	48.0323	2.013
24.1761	48.028	3.16776		24.1772	48.0304	3.90786		24.1758	48.0324	2.11588		24.1738	48.0324	2.32166
24.1761	48.0281	0.69948		24.1772	48.0303	3.94878		24.1759	48.0324	2.873		24.1739	48.0324	2.34179
24.1762	48.0282	0.49044		24.1772	48.0302	3.88058		24.176	48.0323	2.95412		24.174	48.0324	3.13357
24.1762	48.0283	0.6834		24.1773	48.03	3.94878		24.1761	48.0322	2.99468		24.174	48.0325	3.09331
24.1763	48.0284	0.65124		24.1773	48.0299	3.04172		24.1762	48.0322	4.4954		24.1741	48.0325	3.13357
24.1764	48.0285	0.66732		24.1773	48.0297	4.05108		24.1764	48.0321	3.15692		24.1742	48.0325	2.47599
24.1765	48.0286	1.4874		24.1773	48.0296	4.092		24.1765	48.032	2.38628		24.1743	48.0325	4.75068
24.1765	48.0287	1.53564		24.1773	48.0295	3.84648		24.1765	48.0319	4.38724		24.1744	48.0325	3.44894
24.1765	48.0287	1.53564		24.1773	48.0293	3.0349		24.1767	48.0318	2.2646		24.1745	48.0325	3.355
24.1766	48.0289	1.54368		24.1773	48.0291	3.52594		24.1768	48.0317	3.01496		24.1746	48.0325	3.4221
24.1766	48.029	2.39592		24.1772	48.029	4.66488		24.1768	48.0316	4.21824		24.1747	48.0325	3.36842
24.1767	48.0291	4.76772		24.1772	48.0289	3.57368		24.1769	48.0315	3.23804		24.1748	48.0325	3.50262
24.1767	48.0293	3.26424		24.1772	48.0287	3.56686		24.177	48.0314	3.27184		24.175	48.0325	2.75781
24.1767	48.0294	3.4974		24.1771	48.0286	3.55322		24.1771	48.0313	3.40704		24.1751	48.0325	3.61669
24.1767	48.0295	3.54564		24.1771	48.0285	3.50548		24.1771	48.0311	2.9744		24.1752	48.0325	5.29419
24.1767	48.0297	2.71752		24.177	48.0284	3.41682		24.1772	48.031	5.1376		24.1753	48.0325	3.40868
24.1767	48.0299	3.66624		24.1769	48.0282	2.49612		24.1772	48.0308	4.33316		24.1754	48.0325	3.65024
24.1767	48.03	4.96068		24.1769	48.0281	3.40318		24.1773	48.0307	4.4278		24.1755	48.0324	2.83162
24.1767	48.0301	3.77076		24.1768	48.028	4.71944		24.1773	48.0306	4.64412		24.1756	48.0324	3.90522
24.1767	48.0301	3.70644		24.1767	48.0279	3.38954		24.1774	48.0305	4.72524		24.1757	48.0323	5.22038
24.1766	48.0302	3.55368		24.1767	48.0278	3.24632		24.1774	48.0303	4.6982		24.1758	48.0323	3.93877
24.1766	48.0304	3.36072		24.1765	48.0276	2.38018		24.1774	48.0302	4.79284		24.1759	48.0323	3.91864
24.1765	48.0305	3.58584		24.1764	48.0275	2.89168		24.1775	48.03	3.73152		24.1759	48.0322	3.97903
24.1765	48.0307	2.01		24.1764	48.0274	3.77146		24.1775	48.0297	4.73876		24.176	48.0322	5.2338
24.1764	48.0308	3.91548		24.1762	48.0276	0.87978		24.1775	48.0296	4.88072		24.1761	48.0321	5.26735
24.1764	48.0309	2.82204		24.1764	48.0278	0.47058		24.1775	48.0294	3.73152		24.1762	48.0321	5.10631
24.1763	48.031	2.71752		24.1764	48.0278	0.63426		24.1775	48.0293	4.88072		24.1762	48.032	4.87146
24.1762	48.0311	2.67732		24.1765	48.0279	1.09802		24.1774	48.0292	6.422		24.1763	48.032	4.33466
24.1761	48.0312	1.9296		24.1765	48.028	0.55242		24.1774	48.029	4.73876		24.1764	48.0319	4.13336
24.1761	48.0313	2.51652		24.1766	48.0281	1.34354		24.1774	48.0289	4.65764		24.1765	48.0318	3.11344
24.176	48.0313	4.92048		24.1767	48.0282	1.0912		24.1773	48.0288	4.5968		24.1765	48.0317	4.30111
24.1759	48.0314	1.79292		24.1768	48.0284	2.03236		24.1773	48.0286	4.54272		24.1766	48.0317	4.35479
24.1758	48.0315	2.32356		24.1768	48.0285	2.75528		24.1772	48.0285	4.88072		24.1767	48.0316	5.0325
24.1757	48.0315	3.3768		24.1769	48.0286	2.84394		24.1772	48.0283	4.47512		24.1767	48.0315	6.43489
24.1755	48.0316	1.68036		24.1769	48.0287	2.85758		24.1771	48.0282	4.41428		24.1768	48.0315	4.67687
24.1754	48.0317	2.14668		24.177	48.0289	2.8985		24.1771	48.0281	4.31288		24.1769	48.0313	3.83812
24.1753	48.0317	2.83812		24.177	48.029	3.0349		24.177	48.028	4.24528		24.1769	48.0313	5.26735
24.1752	48.0318	1.39896		24.177	48.0291	2.8644		24.1769	48.0279	4.23852		24.177	48.0312	6.9113
24.1751	48.0318	2.82204		24.1771	48.0293	2.25742		24.1768	48.0277	2.93384		24.177	48.0311	3.57643
24.1749	48.0318	2.0904		24.1771	48.0294	4.47392		24.1768	48.0276	3.79236		24.1771	48.031	5.18683
24.1749	48.0318	1.0452		24.1771	48.0294	3.02126		24.1766	48.0274	4.1912		24.1771	48.0309	5.28748
24.1748	48.0318	4.07628		24.1771	48.0296	3.02808		24.1765	48.0273	3.6504		24.1771	48.0308	4.47557
24.1747	48.0318	2.00196		24.1771	48.0297	3.04172		24.1764	48.0272	2.84596		24.1772	48.0307	7.52862
24.1745	48.0318	1.51956		24.1771	48.0299	3.33498		24.1765	48.027	1.61564		24.1772	48.0306	5.62969
24.1744	48.0318	3.0954		24.1771	48.03	2.67344		24.1766	48.0271	1.69		24.1772	48.0305	5.73034
24.1743	48.0317	2.09844		24.177	48.0302	3.41682		24.1767	48.0272	1.12216		24.1773	48.0304	5.7706
24.1742	48.0317	2.05824		24.177	48.0303	4.37162		24.1768	48.0273	0.73008		24.1773	48.0303	5.66995
24.174	48.0317	2.0904		24.177	48.0304	3.13038		24.1769	48.0274	1.4872		24.1773	48.0303	5.91822
24.1739	48.0316	1.57584		24.1769	48.0306	3.07582		24.177	48.0275	1.352		24.1773	48.0302	2.95911
24.1738	48.0315	3.19992		24.1769	48.0307	2.9326		24.1771	48.0276	1.84548		24.1773	48.0301	5.91822
24.1739	48.0315	0.57084		24.1768	48.0308	2.85076		24.1771	48.0277	3.84644		24.1774	48.03	8.91759
24.174	48.0315	0.08844		24.1747	48.0322	2.29152		24.1772	48.0278	2.92032		24.1774	48.0299	6.34095
24.174	48.0316	0.22512		24.1745	48.0322	2.0119		24.1773	48.028	2.9744		24.1774	48.0298	6.21346
24.1741	48.0316	0.11256		24.1744	48.0322	2.08692		24.1774	48.0281	3.70448		24.1774	48.0297	6.42147
24.1742	48.0316	0.603		24.1743	48.0322	2.09374		24.1775	48.0284	4.52244		24.1774	48.0296	4.79765
24.1744	48.0317	1.13364		24.1742	48.0321	1.99144		24.1775	48.0285	3.91404		24.1774	48.0295	8.5217
24.1745	48.0317	1.23816		24.174	48.0321	2.00508		24.1776	48.0286	3.97488		24.1774	48.0295	6.4416
24.1746	48.0317	1.206		24.1739	48.0321	2.17558		24.1776	48.0287	3.88024		24.1774	48.0294	6.35437
24.1748	48.0317	1.59996		24.1738	48.032	1.65726		24.1776	48.0289	4.00868		24.1774	48.0293	6.32753
24.1749	48.0317	2.72556		24.1736	48.0319	2.97352		24.1777	48.029	4.06276		24.1773	48.0292	6.9784
24.175	48.0317	2.06628		24.1735	48.0319	2.30516		24.1777	48.0292	3.08932		24.1773	48.0291	4.40176
24.1751	48.0317	2.03412		24.1736	48.0315	1.28898		24.1777	48.0293	5.86092		24.1773	48.029	5.77731
24.1753	48.0316	2.05824		24.1737	48.0316	1.03664		24.1777	48.0295	4.7658		24.1773	48.0289	7.66282
24.1754	48.0316	2.0502		24.1738	48.0317	0.79112		24.1777	48.0296	4.40752		24.1773	48.0288	5.73034
24.1755	48.0315	2.09844		24.174	48.0317	0.77748		24.1777	48.0298	3.29212		24.1772	48.0287	5.62298
24.1756	48.0315	1.61604		24.1742	48.0318	0.8184		24.1777	48.0299	4.40076		24.1772	48.0286	5.60956
24.1758	48.0314	3.26424		24.1744	48.0319	1.45266		24.1777	48.03	4.19796		24.1772	48.0285	5.57601
24.1759	48.0313	2.23512		24.1745	48.0319	1.91642		24.1777	48.0302	4.1236		24.1771	48.0284	5.58272
24.176	48.0312	2.30748		24.1745	48.0319	2.0119		24.1777	48.0303	5.16464		24.1771	48.0283	6.15978
24.1761	48.0311	2.43612		24.1746	48.0319	2.03918		24.1776	48.0304	3.79912		24.177	48.0282	5.3009
24.1762	48.031	1.9296		24.1747	48.0319	2.03918		24.1776	48.0305	3.718		24.177	48.0281	5.42839
24.1762	48.0309	2.63712		24.1749	48.0319	2.20968		24.1776	48.0306	3.67068		24.1769	48.028	5.44852
24.1763	48.0308	3.56976		24.175	48.0319	1.74592		24.1776	48.0308	2.71076		24.1769	48.028	5.34787
24.1764	48.0307	2.7336		24.1752	48.0318	2.98716		24.1775	48.0308	5.35392		24.1768	48.0279	3.86496
24.1764	48.0305	2.8944		24.1753	48.0318	2.33926		24.1775	48.031	3.8194		24.1768	48.0278	5.09289
24.1765	48.0304	2.9748		24.1754	48.0318	2.3529		24.1774	48.0311	3.82616		24.1768	48.0278	5.0325
24.1765	48.0303	2.60496		24.1755	48.0317	2.43474		24.1773	48.0313	3.74504		24.1767	48.0277	6.4416
24.1766	48.0301	2.9346		24.1756	48.0316	2.48248		24.1773	48.0314	3.87348		24.1766	48.0276	4.73726
24.1766	48.03	4.3014		24.1757	48.0316	2.70072		24.1772	48.0315	2.83244		24.1766	48.0276	5.04592
24.1766	48.0299	3.40092		24.1758	48.0315	2.75528		24.1771	48.0316	5.62432		24.1765	48.0275	3.54959
24.1766	48.0297	3.60996		24.176	48.0314	2.17558		24.177	48.0317	2.74456		24.1764	48.0274	4.41518
24.1766	48.0296	3.5376		24.1761	48.0313	3.9897		24.177	48.0318	3.58956		24.1766	48.0272	0.52338
24.1766	48.0295	3.5376		24.1762	48.0312	3.28724		24.1769	48.0319	4.65088		24.1766	48.0272	1.06018
24.1766	48.0294	3.50544		24.1763	48.0311	3.17812		24.1768	48.032	3.44084		24.1767	48.0273	0.27511
24.1766	48.0293	1.75272		24.1764	48.0309	2.90532		24.1767	48.0321	3.2448		24.1768	48.0274	0.37576
24.1766	48.0291	3.44112		24.1765	48.0307	4.4671		24.1766	48.0323	2.52148		24.1769	48.0275	1.69092
24.1765	48.029	4.53456		24.1766	48.0306	3.51912		24.1765	48.0323	3.7518		24.1769	48.0275	1.30174
24.1765	48.0289	3.54564		24.1766	48.0305	3.68962		24.1764	48.0324	2.89328		24.1769	48.0275	1.29503
24.1764	48.0287	2.29944		24.1767	48.0304	3.77146		24.1763	48.0325	2.81216		24.177	48.0276	2.50283
24.1764	48.0286	4.51044		24.1767	48.0302	3.8192		24.1761	48.0326	2.79864		24.1771	48.0277	2.08681
24.1763	48.0285	2.18688		24.1767	48.0301	3.89422		24.176	48.0326	2.75132		24.1771	48.0278	4.8983
24.1762	48.0284	2.74968		24.1768	48.0299	4.0238		24.1759	48.0327	2.69724		24.1772	48.0279	3.71063
24.1762	48.0283	3.56172		24.1768	48.0298	4.24886		24.1758	48.0327	2.7716		24.1772	48.028	4.47557
24.1761	48.0282	2.58888		24.1768	48.0297	4.14656		24.1757	48.0328	2.03476		24.1773	48.0281	4.58964
24.176	48.0281	2.58888		24.1768	48.0295	4.18748		24.1755	48.0328	3.72476		24.1773	48.0282	4.7641
24.176	48.0282	0.86028		24.1768	48.0294	4.16702		24.1754	48.0329	2.96764		24.1774	48.0283	4.83791
24.1761	48.0283	0.70752		24.1768	48.0293	4.0238		24.1753	48.0329	2.77836		24.1774	48.0284	4.68358
24.1762	48.0284	0.42612		24.1767	48.0291	2.95988		24.1751	48.0329	2.05504		24.1774	48.0284	2.39547
24.1763	48.0286	0.35376		24.1767	48.0289	3.83966		24.175	48.0329	2.75132		24.1775	48.0285	6.38792
24.1763	48.0287	1.0452		24.1766	48.0288	5.00588		24.1749	48.033	3.60308		24.1775	48.0286	5.33445
24.1764	48.0288	1.45524		24.1766	48.0287	3.73054		24.1747	48.033	1.79816		24.1775	48.0288	4.95869
24.1764	48.0289	1.809		24.1765	48.0286	3.41		24.1746	48.033	3.47464		24.1776	48.0289	4.97211
24.1765	48.0291	1.89744		24.1764	48.0283	2.80302		24.1745	48.033	2.58908		24.1776	48.029	4.20717
24.1765	48.0292	2.83008		24.1763	48.0282	4.11928		24.1744	48.0329	2.60936		24.1776	48.0291	5.78402
24.1765	48.0293	3.28836		24.1762	48.0281	2.98716		24.1744	48.0329	2.535		24.1776	48.0292	7.46152
24.1765	48.0295	2.24316		24.1761	48.028	2.9667		24.1742	48.0329	1.8928		24.1776	48.0293	5.32103
24.1765	48.0295	3.40092		24.176	48.0279	2.81666		24.1741	48.0329	2.56204		24.1776	48.0294	5.31432
24.1765	48.0297	3.4974		24.1761	48.0279	0.72974		24.174	48.0329	3.75856		24.1776	48.0295	5.2338
24.1765	48.0298	4.67928		24.1762	48.028	0.46376		24.1738	48.0328	2.4674		24.1776	48.0297	4.51583
24.1765	48.0299	4.08432		24.1763	48.028	0.47058		24.1737	48.0328	2.51472		24.1776	48.0298	5.38813
24.1765	48.0301	3.65016		24.1764	48.0282	1.07756		24.1736	48.0327	2.54176		24.1776	48.0299	7.60243
24.1765	48.0302	2.67732		24.1765	48.0283	0.70246		24.1735	48.0327	2.58232		24.1776	48.03	5.69008
24.1764	48.0304	3.46524		24.1765	48.0284	2.38018		24.1733	48.0326	1.9604		24.1776	48.0301	5.85112
24.1764	48.0305	4.4622		24.1766	48.0285	1.82094		24.1732	48.0325	2.64992		24.1776	48.0302	5.7035
24.1763	48.0306	3.19188		24.1767	48.0288	2.87804		24.1731	48.0325	3.37324		24.1776	48.0303	5.77731
24.1762	48.0307	3.02304		24.1768	48.029	2.8303		24.173	48.0324	2.6364		24.1776	48.0304	5.69008
24.1762	48.0308	2.9346		24.1768	48.0291	3.88058		24.1734	48.0319	2.96088		24.1775	48.0306	4.11994
24.1761	48.031	2.67732		24.1768	48.0292	5.6947		24.1735	48.032	1.22356		24.1775	48.0307	7.72321
24.176	48.0311	2.87028		24.1768	48.0294	4.61714		24.1735	48.032	1.81168		24.1775	48.0308	5.18683
24.1759	48.0312	1.608		24.1769	48.0295	4.3307		24.1736	48.032	0.92612		24.1774	48.0309	4.84462
24.1758	48.0313	3.18384		24.1769	48.0297	3.38272		24.1737	48.0321	1.0478		24.1774	48.031	3.60998
24.1757	48.0313	2.37984		24.1768	48.0298	4.51484		24.1738	48.0321	0.51376		24.1773	48.0311	4.56951
24.1756	48.0314	2.32356		24.1768	48.03	4.39208		24.1739	48.0322	0.507		24.1773	48.0312	6.15978
24.1754	48.0315	2.29944		24.1768	48.0301	4.34434		24.1741	48.0322	0.7774		24.1772	48.0313	3.02621
24.1753	48.0315	1.67232		24.1768	48.0302	5.43554		24.1742	48.0323	1.36552		24.1772	48.0314	5.93164
24.1752	48.0315	2.20296		24.1768	48.0303	3.9556		24.1743	48.0323	1.85224		24.1771	48.0315	4.30782
24.1752	48.0316	2.18688		24.1767	48.0304	3.92832		24.1744	48.0323	1.7914		24.177	48.0316	3.53617
24.175	48.0316	2.16276		24.1767	48.0305	3.8533		24.1746	48.0323	1.78464		24.177	48.0317	4.21388
24.1749	48.0316	2.86224		24.1766	48.0307	3.01444		24.1747	48.0323	1.91308		24.1769	48.0318	4.19375
24.1748	48.0316	2.412		24.1766	48.0308	4.91722		24.1748	48.0323	1.93336		24.1768	48.0318	5.60956
24.1746	48.0316	1.51152		24.1765	48.0309	3.58732		24.1749	48.0323	1.96716		24.1768	48.0319	4.16691
24.1745	48.0316	2.09844		24.1764	48.031	3.39636		24.1751	48.0323	1.95364		24.1767	48.032	3.99916
24.1744	48.0316	2.90244		24.1764	48.0311	3.3077		24.1752	48.0323	1.47368		24.1767	48.032	1.97274
24.1743	48.0315	2.25924		24.1762	48.0313	3.2736		24.1753	48.0322	2.59584		24.1766	48.0321	3.91193
24.1741	48.0315	2.31552		24.1762	48.0313	3.19176		24.1755	48.0322	2.21052		24.1765	48.0321	5.6364
24.174	48.0314	2.32356		24.1761	48.0314	2.23014		24.1756	48.0321	1.98068		24.1764	48.0322	2.7511
24.174	48.0314	2.34768		24.176	48.0315	3.2736		24.1757	48.0321	1.5548		24.1764	48.0323	5.42839
24.1739	48.0314	2.39592		24.1759	48.0316	4.56258		24.1758	48.032	3.16368		24.1763	48.0323	3.65024
24.1741	48.0314	0		24.1758	48.0317	3.10992		24.176	48.0319	1.76436		24.1762	48.0324	3.65695
24.1745	48.0315	1.02108		24.1756	48.0317	2.27788		24.1761	48.0319	2.366		24.1761	48.0325	2.66387
24.1746	48.0315	0.99696		24.1755	48.0318	4.45346		24.1762	48.0318	3.42732		24.176	48.0325	3.4892
24.1747	48.0315	1.39896		24.1754	48.0318	2.20968		24.1763	48.0317	2.61612		24.1759	48.0326	3.40868
24.1749	48.0315	1.39092		24.1753	48.0319	2.728		24.1764	48.0316	2.69048		24.1758	48.0326	4.99224
24.175	48.0315	1.81704		24.1751	48.0319	3.60778		24.1764	48.0315	2.69724		24.1757	48.0326	3.29461
24.1752	48.0315	1.3668		24.1751	48.0319	2.68026		24.1766	48.0314	2.08208		24.1756	48.0327	3.25435
24.1753	48.0314	1.87332		24.175	48.0319	2.57796		24.1766	48.0313	4.00192		24.1755	48.0327	2.77123
24.1753	48.0314	1.8894		24.1749	48.032	2.5575		24.1767	48.0312	3.03524		24.1754	48.0327	3.26777
24.1754	48.0314	2.8542		24.1748	48.032	2.43474		24.1768	48.0311	2.86624		24.1753	48.0328	4.3615
24.1755	48.0313	1.85724		24.1746	48.032	2.6257		24.1768	48.0309	2.96088		24.1752	48.0328	3.2208
24.1757	48.0312	1.608		24.1745	48.032	2.50976		24.1769	48.0308	3.25832		24.1751	48.0328	3.16041
24.1758	48.0311	2.7336		24.1743	48.0319	2.53704		24.177	48.0307	3.29888		24.175	48.0328	3.19396
24.1759	48.0311	2.13864		24.1742	48.0319	2.53704		24.177	48.0305	2.6702		24.1749	48.0328	3.18054
24.176	48.031	2.20296		24.1741	48.0319	2.5575		24.177	48.0304	5.48236		24.1749	48.0328	3.16712
24.176	48.0309	2.31552		24.1738	48.0318	2.23014		24.1771	48.0304	3.65716		24.1748	48.0328	3.05976
24.1761	48.0308	2.40396		24.1738	48.0317	5.6606		24.1771	48.0303	3.9546		24.1747	48.0328	2.33508
24.1762	48.0306	2.50848		24.1737	48.0317	1.41856		24.1771	48.0301	4.4278		24.1746	48.0328	3.33487
24.1763	48.0305	1.95372		24.1736	48.0316	3.82602		24.1771	48.03	4.13036		24.1745	48.0328	3.96561
24.1763	48.0304	2.70144		24.1737	48.0315	1.3981		24.1771	48.0298	3.21776		24.1744	48.0328	2.96582
24.1763	48.0304	2.95872		24.1738	48.0316	1.3299		24.1771	48.0297	4.4278		24.1743	48.0328	3.03292
24.1764	48.0302	3.00696		24.174	48.0317	1.07074		24.1771	48.0295	6.07048		24.1742	48.0328	3.0866
24.1764	48.0301	3.15168		24.1741	48.0317	0.98208		24.1771	48.0294	4.50216		24.174	48.0328	2.3485
24.1764	48.03	4.81596		24.1742	48.0318	0.92752		24.1771	48.0293	4.38048		24.1739	48.0327	3.12015
24.1764	48.0298	2.46828		24.1744	48.0318	0.91388		24.1771	48.0292	4.31964		24.1738	48.0327	4.20046
24.1765	48.0296	3.39288		24.1745	48.0318	1.38446		24.1771	48.0291	4.29936		24.1737	48.0327	3.18054
24.1764	48.0295	3.48936		24.1746	48.0318	1.38446		24.1771	48.029	4.30612		24.1737	48.0326	3.21409
24.1764	48.0294	3.46524		24.1748	48.0318	1.56178		24.177	48.0288	4.73876		24.1735	48.0326	2.69071
24.1764	48.0292	4.21296		24.1749	48.0318	2.06646		24.177	48.0287	4.44132		24.1734	48.0325	3.25435
24.1764	48.0291	3.1356		24.175	48.0318	2.78256		24.1769	48.0286	4.1912		24.1734	48.0325	4.36821
24.1764	48.029	3.10344		24.1751	48.0318	2.10056		24.1769	48.0285	4.07628		24.1733	48.0324	3.36842
24.1763	48.029	3.03108		24.1754	48.0317	2.20968		24.1768	48.0283	3.91404		24.1732	48.0324	3.67708
24.1763	48.0288	2.95872		24.1755	48.0316	1.82776		24.1767	48.0282	2.81216		24.1731	48.0323	3.77102
24.1762	48.0287	2.8542		24.1757	48.0315	2.3529		24.1767	48.0281	3.6504		24.173	48.0323	3.99245
24.1761	48.0286	2.98284		24.1758	48.0315	2.2506		24.1766	48.028	3.55576		24.1731	48.0321	2.77123
24.1761	48.0285	2.67732		24.1759	48.0314	3.28042		24.1765	48.0279	3.46112		24.1732	48.0321	2.10023
24.176	48.0284	2.63712		24.176	48.0313	2.50294		24.1764	48.0278	3.67744		24.1733	48.0322	2.76452
24.1759	48.0284	0.45828		24.1761	48.0312	2.67344		24.1763	48.0276	2.33896		24.1733	48.0322	1.33529
24.176	48.0285	0.49848		24.1762	48.0311	2.71436		24.1762	48.0276	3.80588		24.1734	48.0322	1.32858
24.1761	48.0287	0.62712		24.1762	48.031	1.86868		24.1762	48.0275	5.13084		24.1734	48.0323	1.21451
24.1762	48.0288	0.65124		24.1763	48.031	2.9667		24.176	48.0277	1.68324		24.1735	48.0323	1.08031
24.1762	48.0289	1.39896		24.1763	48.0309	4.04426		24.1761	48.0278	1.44664		24.1736	48.0324	1.0736
24.1762	48.0289	0.71556		24.1764	48.0308	2.05282		24.1763	48.0279	0.65572		24.1737	48.0324	1.32187
24.1763	48.0291	1.98588		24.1765	48.0306	4.39208		24.1763	48.028	0.90584		24.1738	48.0325	2.10694
24.1763	48.0292	2.25924		24.1765	48.0305	3.24632		24.1764	48.0281	1.02752		24.1739	48.0325	2.37534
24.1763	48.0293	3.46524		24.1766	48.0303	2.50976		24.1765	48.0282	1.57508		24.174	48.0325	2.40889
24.1764	48.0295	3.16776		24.1766	48.0303	4.95814		24.1765	48.0282	1.06808		24.1741	48.0325	2.90543
24.1764	48.0296	2.54868		24.1767	48.0301	2.53022		24.1766	48.0283	2.10236		24.1742	48.0326	2.94569
24.1764	48.0298	3.3768		24.1767	48.0299	3.23268		24.1766	48.0284	2.16996		24.1743	48.0326	3.01279
24.1763	48.0299	4.51044		24.1767	48.0298	4.45346		24.1767	48.0286	2.73104		24.1744	48.0326	1.50975
24.1763	48.0301	3.36072		24.1767	48.0295	2.78256		24.1768	48.0287	3.49492		24.1744	48.0326	2.99266
24.1763	48.0302	3.2964		24.1767	48.0294	4.45346		24.1768	48.0289	4.17092		24.1745	48.0326	4.07297
24.1762	48.0303	3.1758		24.1767	48.0293	3.28724		24.1768	48.029	5.69192		24.1746	48.0326	3.39526
24.1762	48.0304	3.00696		24.1767	48.0291	3.21904		24.1769	48.0291	4.3602		24.1747	48.0326	3.16712
24.1761	48.0306	2.42808		24.1766	48.029	3.50548		24.1769	48.0293	4.42104		24.1749	48.0326	2.4156
24.176	48.0307	3.73056		24.1766	48.0288	3.28042		24.1769	48.0293	4.26556		24.175	48.0326	3.26106
24.176	48.0308	2.78184		24.1765	48.0287	3.26678		24.1769	48.0294	2.14292		24.1752	48.0326	3.30803
24.1759	48.0309	2.72556		24.1765	48.0286	3.19176		24.1769	48.0296	4.1912		24.1753	48.0326	4.58293
24.1758	48.031	2.64516		24.1764	48.0284	2.1824		24.1769	48.0297	4.65764		24.1753	48.0325	3.43552
24.1757	48.0311	2.52456		24.1763	48.0283	2.85076		24.1769	48.0298	5.6784		24.1754	48.0325	3.46907
24.1756	48.0312	2.47632		24.1762	48.0282	3.65552		24.1769	48.03	4.33992		24.1755	48.0325	3.54959
24.1755	48.0312	2.4522		24.1761	48.0281	2.6598		24.1769	48.0301	4.54272		24.1756	48.0325	2.66387
24.1753	48.0313	1.80096		24.1761	48.028	2.51658		24.1769	48.0303	3.22452		24.1757	48.0324	4.05284
24.1752	48.0313	3.03912		24.1761	48.028	2.44838		24.1768	48.0304	4.06276		24.1758	48.0324	4.84462
24.175	48.0314	1.80096		24.1759	48.0282	1.11166		24.1768	48.0305	5.25928		24.1759	48.0323	3.56301
24.1749	48.0314	3.1356		24.176	48.0283	0.96162		24.1767	48.0307	2.54176		24.176	48.0323	3.63682
24.1748	48.0314	1.63212		24.1761	48.0284	1.00254		24.1767	48.0308	4.9686		24.1761	48.0322	3.65695
24.1747	48.0314	2.1708		24.1762	48.0285	0.74338		24.1766	48.0309	4.11008		24.1761	48.0322	3.71734
24.1745	48.0314	2.82204		24.1763	48.0287	1.9778		24.1765	48.0311	2.69048		24.1762	48.0321	1.90564
24.1744	48.0314	2.14668		24.1763	48.0288	2.70754		24.1764	48.0312	3.29888		24.1762	48.0321	3.86496
24.1743	48.0313	2.10648		24.1764	48.0289	3.1031		24.1764	48.0313	4.3264		24.1763	48.032	3.88509
24.1742	48.0313	2.15472		24.1764	48.029	3.2054		24.1763	48.0314	3.17044		24.1764	48.032	5.67666
24.174	48.0312	2.22708		24.1764	48.0291	1.65044		24.1762	48.0315	3.08932		24.1765	48.0319	3.73076
24.1741	48.0312	0.47436		24.1765	48.0293	4.10564		24.1761	48.0316	3.042		24.1766	48.0318	3.91193
24.1743	48.0312	0.51456		24.1765	48.0295	4.61714		24.176	48.0316	1.97392		24.1767	48.0317	2.97253
24.1744	48.0313	0.38592		24.1765	48.0296	4.3989		24.1759	48.0317	3.80588		24.1767	48.0316	4.05284
24.1745	48.0313	0.86028		24.1765	48.0298	4.43982		24.1757	48.0318	2.14292		24.1769	48.0315	4.79094
24.1746	48.0313	0.83616		24.1765	48.0299	4.44664		24.1756	48.0319	4.19796		24.1769	48.0314	4.20717
24.1748	48.0313	1.34268		24.1765	48.03	4.56258		24.1755	48.0319	2.6364		24.177	48.0313	4.31453
24.1749	48.0313	1.005		24.1764	48.0302	4.46028		24.1754	48.032	2.6026		24.177	48.0312	3.75089
24.175	48.0313	1.90548		24.1764	48.0302	4.61032		24.1753	48.032	2.58232		24.1771	48.0311	5.97861
24.1752	48.0313	2.5728		24.1764	48.0303	2.27106		24.1751	48.032	1.93336		24.1771	48.031	4.67016
24.1753	48.0312	1.39896		24.1763	48.0305	5.91294		24.175	48.0321	2.55528		24.1772	48.0309	4.77752
24.1754	48.0312	2.8542		24.1762	48.0307	4.433		24.1749	48.0321	3.35296		24.1772	48.0308	4.81107
24.1755	48.0311	1.84116		24.1761	48.0308	3.0008		24.1747	48.0321	2.48092		24.1773	48.0307	4.95198
24.1756	48.031	3.40092		24.176	48.031	3.62824		24.1746	48.0321	2.47416		24.1773	48.0306	4.94527
24.1758	48.0309	1.8492		24.1759	48.031	3.52594		24.1745	48.0321	2.89328		24.1773	48.0306	4.97211
24.1758	48.0308	2.55672		24.1758	48.0311	3.2395		24.1743	48.032	1.859		24.1773	48.0305	3.77773
24.1759	48.0307	3.76272		24.1757	48.0312	4.13974		24.1742	48.032	2.45388		24.1774	48.0303	5.00566
24.176	48.0306	2.90244		24.1756	48.0313	1.9437		24.1741	48.032	3.25156		24.1774	48.0302	7.5152
24.1761	48.0305	3.08736		24.1755	48.0314	3.7851		24.174	48.0319	2.61612		24.1774	48.0301	5.06605
24.1761	48.0304	3.20796		24.1754	48.0314	2.80984		24.1738	48.0319	2.73104		24.1774	48.03	5.17341
24.1761	48.0304	3.28032		24.1753	48.0315	2.20286		24.1737	48.0318	2.75132		24.1774	48.0299	3.93877
24.1762	48.0302	3.24012		24.1751	48.0315	3.60778		24.1736	48.0318	2.91356		24.1774	48.0298	5.51562
24.1762	48.0301	2.4924		24.175	48.0316	2.71436		24.1735	48.0317	3.39352		24.1774	48.0297	7.83057
24.1763	48.0299	5.00088		24.1749	48.0316	2.67344		24.1733	48.0319	1.54804		24.1774	48.0296	3.67037
24.1763	48.0298	3.32856		24.1748	48.0316	2.64616		24.1734	48.032	1.06808		24.1774	48.0295	7.14615
24.1763	48.0297	3.48132		24.1746	48.0316	2.64616		24.1735	48.0321	0.35152		24.1774	48.0294	5.87125
24.1763	48.0295	2.62908		24.1745	48.0316	2.65298		24.1736	48.0321	0.338		24.1774	48.0292	3.93877
24.1763	48.0294	5.29836		24.1745	48.0316	2.6598		24.1738	48.0322	0.54756		24.1774	48.0291	5.20696
24.1762	48.0292	2.62908		24.1743	48.0315	1.82776		24.1739	48.0322	0.45292		24.1774	48.029	6.8442
24.1762	48.0291	3.40092		24.1742	48.0315	2.78938		24.174	48.0323	0.92612		24.1774	48.0289	5.13986
24.1761	48.029	3.23208		24.174	48.0314	3.2395		24.1742	48.0323	1.46016		24.1773	48.0288	5.0996
24.1761	48.0288	3.1356		24.1738	48.0313	2.23696		24.1743	48.0323	1.43988		24.1773	48.0287	5.01908
24.176	48.0287	3.0552		24.1737	48.0315	1.49358		24.1745	48.0324	1.41284		24.1773	48.0286	4.8983
24.1759	48.0286	2.40396		24.1739	48.0315	0.84568		24.1746	48.0324	1.86576		24.1772	48.0284	3.65024
24.1758	48.0285	3.4572		24.174	48.0316	0.83204		24.1747	48.0324	1.94012		24.1772	48.0283	7.32732
24.1761	48.029	1.29444		24.1741	48.0316	0.87978		24.1748	48.0324	1.96716		24.1771	48.0282	4.99224
24.1761	48.0291	1.35876		24.1743	48.0317	0.65472		24.175	48.0324	2.71076		24.1771	48.0282	4.8983
24.1761	48.0292	0.69948		24.1743	48.0317	0.86614		24.1751	48.0323	2.02124		24.177	48.0281	4.77081
24.1762	48.0293	3.015		24.1744	48.0317	2.06646		24.1752	48.0323	2.01448		24.177	48.028	4.75068
24.1762	48.0294	1.53564		24.1745	48.0317	1.35718		24.1754	48.0323	1.7238		24.1769	48.0278	3.58985
24.1762	48.0296	4.76772		24.1746	48.0317	2.12102		24.1755	48.0322	2.74456		24.1769	48.0278	9.15244
24.1762	48.0297	3.39288		24.1748	48.0317	1.49358		24.1756	48.0322	2.12264		24.1768	48.0278	2.26798
24.1762	48.0299	2.72556		24.1749	48.0317	2.30516		24.1757	48.0321	2.23756		24.1768	48.0277	5.87125
24.1761	48.03	3.55368		24.175	48.0317	3.08264		24.1758	48.0321	2.2984		24.1767	48.0275	4.03942
24.1761	48.0301	4.71948		24.1753	48.0316	2.18922		24.1759	48.032	2.48768		24.1766	48.0274	2.8853
24.1761	48.0303	3.3366		24.1754	48.0316	2.22332		24.1761	48.0319	2.47416		24.1765	48.0274	5.81086
24.176	48.0304	3.30444		24.1755	48.0315	2.1824		24.1762	48.0319	1.71028		24.1764	48.0273	2.69742
24.1759	48.0305	3.20796		24.1756	48.0315	2.22332		24.1762	48.0318	2.57556		24.1767	48.0272	0.83875
24.1759	48.0306	3.16776		24.1757	48.0314	1.1253		24.1763	48.0318	2.61612		24.1768	48.0273	0.79178
24.1758	48.0308	3.30444		24.1758	48.0314	2.47566		24.1764	48.0317	3.44084		24.1769	48.0273	1.77815
24.1757	48.0309	2.78184		24.1759	48.0313	2.5234		24.1765	48.0316	2.52824		24.1769	48.0274	0.89914
24.1756	48.0309	2.7738		24.176	48.0312	3.41		24.1766	48.0314	2.16996		24.1769	48.0274	3.61669
24.1755	48.031	2.68536		24.1761	48.0311	2.728		24.1767	48.0313	2.5012		24.177	48.0275	2.22772
24.1753	48.0311	2.4924		24.1762	48.031	2.67344		24.1768	48.0312	2.60936		24.177	48.0275	3.02621
24.1752	48.0311	2.44416		24.1763	48.0309	2.0801		24.1768	48.0311	2.56204		24.1771	48.0276	6.52883
24.1751	48.0312	1.71252		24.1763	48.0308	2.82348		24.1769	48.031	3.4476		24.1771	48.0277	4.43531
24.175	48.0312	2.26728		24.1764	48.0306	3.87376		24.1769	48.0309	2.85272		24.1772	48.0278	3.86496
24.1748	48.0312	2.2512		24.1765	48.0305	1.89596		24.177	48.0307	2.92032		24.1772	48.0278	5.28748
24.1747	48.0312	2.42004		24.1765	48.0304	3.8874		24.1771	48.0306	2.25784		24.1773	48.0279	5.44181
24.1746	48.0312	2.92656		24.1766	48.0303	3.1031		24.1771	48.0305	4.53596		24.1773	48.028	5.52233
24.1744	48.0312	1.6482		24.1766	48.0301	2.12784		24.1771	48.0304	3.66392		24.1774	48.028	5.58272
24.1743	48.0311	2.23512		24.1766	48.03	4.3648		24.1772	48.0302	4.10332		24.1774	48.0281	5.7035
24.1742	48.0311	3.015		24.1766	48.0299	3.3418		24.1772	48.03	3.96136		24.1774	48.0282	5.64311
24.1742	48.031	0.33768		24.1766	48.0295	3.8874		24.1772	48.0299	4.02896		24.1775	48.0283	4.6299
24.1743	48.031	0.43416		24.1766	48.0294	3.8533		24.1772	48.0298	4.31288		24.1775	48.0284	5.58272
24.1744	48.0311	0.36984		24.1766	48.0293	3.7169		24.1772	48.0296	3.27184		24.1775	48.0285	7.3139
24.1745	48.0311	0.4824		24.1766	48.0291	3.6487		24.1772	48.0295	5.9488		24.1776	48.0286	5.07276
24.1746	48.0311	0.77988		24.1766	48.029	3.49184		24.1772	48.0293	2.93384		24.1776	48.0287	5.20025
24.1748	48.0311	0.86028		24.1765	48.0288	2.56432		24.1772	48.0292	3.88024		24.1776	48.0288	5.32774
24.1749	48.0311	1.27032		24.1764	48.0287	3.1031		24.1772	48.0291	3.7856		24.1776	48.0288	5.27406
24.1751	48.0311	1.27032		24.1764	48.0286	3.00762		24.1771	48.0289	3.75856		24.1776	48.0288	6.50199
24.1752	48.031	1.82508		24.1763	48.0285	3.66916		24.1771	48.0287	3.06904		24.1777	48.029	5.11302
24.1753	48.031	1.87332		24.1762	48.0283	2.63934		24.177	48.0286	4.7658		24.1777	48.0291	7.22667
24.1754	48.0309	2.08236		24.1762	48.0282	2.78256		24.177	48.0285	3.56928		24.1777	48.0292	7.64269
24.1755	48.0309	2.13864		24.1761	48.0281	1.9437		24.1769	48.0284	3.4138		24.1777	48.0293	7.72321
24.1757	48.0307	1.6884		24.176	48.028	3.069		24.1769	48.0283	3.31916		24.1777	48.0294	7.7165
24.1757	48.0307	3.5376		24.1762	48.0284	1.24124		24.1768	48.0281	3.3462		24.1777	48.0295	5.98532
24.1757	48.0306	2.44416		24.1763	48.0285	1.27534		24.1767	48.028	3.52196		24.1777	48.0296	7.46152
24.1758	48.0305	2.60496		24.1763	48.0286	1.30944		24.1767	48.028	3.50168		24.1777	48.0296	7.5823
24.1759	48.0304	2.70948		24.1764	48.0287	1.22078		24.1766	48.0279	2.2646		24.1777	48.0298	7.85741
24.176	48.0303	3.40896		24.1764	48.0288	3.35544		24.1766	48.0278	4.84016		24.1777	48.0298	7.15957
24.176	48.0301	2.43612		24.1765	48.0289	3.41682		24.1765	48.0277	3.4814		24.1777	48.03	5.26064
24.1761	48.03	3.36072		24.1765	48.0291	3.7169		24.1764	48.0276	3.06228		24.1777	48.03	6.73684
24.1761	48.0299	4.71144		24.1765	48.0293	2.91214		24.1763	48.0275	3.2786		24.1777	48.0301	8.81694
24.1761	48.0297	2.412		24.1766	48.0294	3.94878		24.1762	48.0274	3.90728		24.1777	48.0302	6.58922
24.1761	48.0296	4.88832		24.1766	48.0295	5.23776		24.1761	48.0276	2.15644		24.1777	48.0303	6.50199
24.1761	48.0295	3.62604		24.1766	48.0297	3.9556		24.1762	48.0277	2.25784		24.1777	48.0303	6.62277
24.1761	48.0293	3.46524		24.1766	48.0298	3.53958		24.1763	48.0278	1.10188		24.1776	48.0304	6.46844
24.176	48.0292	3.36876		24.1765	48.0299	3.53276		24.1764	48.0279	1.14244		24.1776	48.0305	6.38121
24.176	48.029	2.70948		24.1765	48.0301	3.56686		24.1765	48.028	1.3858		24.1776	48.0306	4.74397
24.1759	48.0289	4.09236		24.1765	48.0302	3.53276		24.1765	48.0281	1.43988		24.1776	48.0306	9.15244
24.1759	48.0288	2.91852		24.1764	48.0304	2.55068		24.1766	48.0282	2.08884		24.1776	48.0307	6.06584
24.1758	48.0287	2.83812		24.1764	48.0305	3.41682		24.1767	48.0284	1.60888		24.1775	48.0308	5.96519
24.1757	48.0287	0.34572		24.1763	48.0306	4.22158		24.1768	48.0285	4.48188		24.1775	48.0309	5.69008
24.1758	48.0288	0.39396		24.1763	48.0307	3.28724		24.1768	48.0286	3.1772		24.1775	48.031	4.21388
24.1758	48.0289	0.603		24.1762	48.0309	3.18494		24.1769	48.0287	4.00192		24.1774	48.0311	5.62298
24.1759	48.029	0.63516		24.1761	48.031	3.00762		24.1769	48.0289	3.06904		24.1774	48.0311	5.53575
24.1759	48.0291	0.6432		24.176	48.0311	2.17558		24.1769	48.029	4.10332		24.1773	48.0312	5.64311
24.1759	48.0292	0.93264		24.1759	48.0312	2.71436		24.177	48.0292	4.19796		24.1773	48.0313	8.59551
24.176	48.0294	1.94568		24.1758	48.0313	3.53958		24.177	48.0293	4.26556		24.1773	48.0314	5.38813
24.176	48.0295	2.24316		24.1757	48.0314	2.54386		24.177	48.0294	5.63784		24.1772	48.0314	5.6364
24.176	48.0296	2.43612		24.1756	48.0314	2.46884		24.177	48.0296	4.21148		24.1772	48.0315	4.17362
24.176	48.0298	2.31552		24.1755	48.0315	2.23014		24.177	48.0298	3.4814		24.1771	48.0316	5.60285
24.176	48.0299	3.02304		24.1753	48.0315	2.31198		24.177	48.0299	4.17092		24.1771	48.0317	7.42126
24.1759	48.0301	4.07628		24.1752	48.0316	2.16194		24.177	48.03	5.7122		24.177	48.0317	5.32774
24.1759	48.0302	2.9346		24.1751	48.0316	2.13466		24.177	48.0302	4.17092		24.177	48.0318	5.34787
24.1758	48.0303	2.83008		24.1749	48.0316	2.15512		24.1769	48.0303	4.09656		24.177	48.0318	5.34116
24.1758	48.0304	2.67732		24.1748	48.0317	2.10738		24.1769	48.0304	3.94784		24.1769	48.0319	5.13315
24.1757	48.0305	2.58084		24.1747	48.0317	2.0801		24.1769	48.0306	3.96812		24.1769	48.0319	4.91843
24.1757	48.0305	2.50848		24.1746	48.0317	2.20968		24.1768	48.0307	2.9406		24.1768	48.032	7.18641
24.1756	48.0306	2.4522		24.1744	48.0316	1.6709		24.1767	48.0308	3.887		24.1768	48.032	5.42168
24.1755	48.0308	1.75272		24.1743	48.0316	2.22332		24.1767	48.031	5.75952		24.1767	48.0321	4.5628
24.1754	48.0308	3.40092		24.1742	48.0316	2.98034		24.1766	48.0311	3.45436		24.1766	48.0322	3.91193
24.1753	48.0309	2.19492		24.174	48.0315	2.23014		24.1765	48.0312	3.38		24.1766	48.0322	3.63682
24.1752	48.031	2.40396		24.1739	48.0315	2.25742		24.1764	48.0313	2.37952		24.1765	48.0323	3.66366
24.175	48.031	1.75272		24.1738	48.0314	2.07328		24.1763	48.0314	3.0758		24.1764	48.0323	3.58314
24.1749	48.031	2.26728		24.1739	48.0311	1.65044		24.1762	48.0315	2.76484		24.1763	48.0324	2.71084
24.1747	48.031	2.2512		24.174	48.0312	0.99572		24.1761	48.0316	2.69724		24.1762	48.0325	4.87817
24.1746	48.031	2.19492		24.1741	48.0312	0.79112		24.176	48.0317	2.535		24.1762	48.0325	4.43531
24.1745	48.031	3.26424		24.1742	48.0313	0.76384		24.1759	48.0318	3.30564		24.1761	48.0326	2.86517
24.1745	48.031	2.17884		24.1744	48.0313	0.57288		24.1758	48.0318	2.38628		24.176	48.0326	3.89851
24.1744	48.031	2.14668		24.1745	48.0313	1.11848		24.1757	48.0319	1.9942		24.1759	48.0327	5.20025
24.1743	48.0309	2.18688		24.1747	48.0313	2.1824		24.1756	48.032	3.08256		24.1758	48.0327	3.89851
24.1743	48.0308	0.35376		24.1748	48.0313	1.6368		24.1755	48.032	2.38628		24.1757	48.0327	3.87167
24.1745	48.0309	0.19296		24.1749	48.0313	1.64362		24.1753	48.0321	2.37276		24.1757	48.0328	3.86496
24.1746	48.0309	0.65124		24.1749	48.0313	2.08692		24.1752	48.0321	2.50796		24.1756	48.0328	3.93877
24.1747	48.0309	0.85224		24.175	48.0313	2.1142		24.1751	48.0321	2.47416		24.1755	48.0328	3.90522
24.1748	48.0309	1.06932		24.1752	48.0313	2.24378		24.175	48.0321	2.47416		24.1755	48.0328	3.58985
24.175	48.0309	1.09344		24.1753	48.0312	2.42792		24.1748	48.0322	1.83872		24.1753	48.0329	3.77773
24.1751	48.0309	1.57584		24.1754	48.0311	2.387		24.1747	48.0322	2.42684		24.1752	48.0329	3.23422
24.1752	48.0308	1.608		24.1755	48.0311	2.1142		24.1746	48.0322	2.42008		24.1751	48.0329	3.23422
24.1753	48.0308	2.09844		24.1756	48.031	2.16194		24.1744	48.0321	3.63012		24.175	48.0329	3.24764
24.1754	48.0307	1.61604		24.1757	48.0309	2.32562		24.1743	48.0321	2.33896		24.1749	48.0329	3.27448
24.1755	48.0306	3.31248		24.1759	48.0308	1.8073		24.1742	48.0321	2.22404		24.1748	48.0329	2.30153
24.1756	48.0305	2.33964		24.1759	48.0307	2.46884		24.174	48.032	1.69		24.1747	48.0329	3.02621
24.1757	48.0304	2.55672		24.176	48.0306	3.47138		24.1739	48.032	2.197		24.1747	48.0329	2.99937
24.1758	48.0302	2.07432		24.1761	48.0304	2.5575		24.1738	48.0319	2.99468		24.1746	48.0329	4.4286
24.1758	48.0301	4.26924		24.1761	48.0303	3.36226		24.1737	48.0319	2.33896		24.1745	48.0329	2.87188
24.1759	48.03	2.23512		24.1762	48.0302	3.47138		24.1736	48.0318	2.2984		24.1744	48.0329	2.91214
24.1759	48.0298	3.14364		24.1762	48.03	2.87122		24.1735	48.0318	2.704		24.1743	48.0329	3.25435
24.1759	48.0297	4.3416		24.1763	48.0299	4.66488		24.1735	48.0318	2.98116		24.1742	48.0329	2.1472
24.1759	48.0296	3.2562		24.1763	48.0297	2.49612		24.1733	48.032	2.10912		24.1741	48.0328	2.83162
24.1759	48.0294	3.216		24.1763	48.0296	5.13546		24.1734	48.0321	2.15644		24.174	48.0328	3.85154
24.1759	48.0292	2.72556		24.1763	48.0295	4.04426		24.1735	48.0321	1.00724		24.1739	48.0328	2.79807
24.1758	48.0291	3.216		24.1762	48.0293	4.00334		24.1736	48.0322	0.98696		24.1738	48.0328	2.82491
24.1758	48.029	4.19688		24.1762	48.0292	3.7169		24.1737	48.0323	1.10864		24.1737	48.0327	2.77794
24.1757	48.0289	3.02304		24.1762	48.029	2.68708		24.1738	48.0323	0.95316		24.1736	48.0327	2.79807
24.1756	48.0288	2.814		24.1761	48.0289	3.25314		24.174	48.0324	0.8788		24.1735	48.0326	2.65045
24.1755	48.0288	0.61908		24.1761	48.0288	3.18494		24.1741	48.0324	1.18976		24.1734	48.0326	2.013
24.1756	48.0289	0.70752		24.176	48.0287	4.3989		24.1743	48.0324	2.30516		24.1733	48.0325	4.09981
24.1757	48.0291	0.39396		24.1759	48.0285	3.02126		24.1744	48.0324	1.73056		24.1732	48.0325	2.8182
24.1757	48.0292	0.2814		24.1758	48.0284	2.05282		24.1745	48.0324	2.08208		24.1731	48.0324	3.04634
24.1758	48.0293	1.4874		24.1757	48.0286	1.06392		24.1746	48.0325	2.05504		24.173	48.0324	3.16712
24.1758	48.0295	0.87636		24.1758	48.0287	1.1253		24.1747	48.0325	2.12264		24.173	48.0323	4.22059
24.1758	48.0296	3.03912		24.1759	48.0288	1.27534		24.1748	48.0325	2.1294		24.1734	48.0324	0.78507
24.1758	48.0298	2.9748		24.1759	48.029	0.86614		24.1749	48.0324	1.6224		24.1735	48.0324	0.57706
24.1758	48.0299	2.92656		24.1759	48.029	1.35718		24.175	48.0324	2.38628		24.1736	48.0324	1.29503
24.1758	48.0301	2.42808		24.176	48.0291	2.71436		24.1752	48.0324	3.72476		24.1737	48.0325	1.28832
24.1757	48.0302	3.0552		24.176	48.0293	2.2165		24.1753	48.0324	2.27812		24.1738	48.0325	1.99287
24.1756	48.0303	3.87528		24.176	48.0294	3.33498		24.1754	48.0324	2.3322		24.1739	48.0326	1.95932
24.1756	48.0304	1.84116		24.1761	48.0295	3.40318		24.1756	48.0323	1.83196		24.174	48.0326	2.91214
24.1755	48.0305	5.33052		24.1761	48.0297	3.35544		24.1757	48.0322	2.52824		24.1741	48.0326	2.59677
24.1755	48.0305	2.55672		24.176	48.0299	4.44664		24.1758	48.0322	3.46788		24.1742	48.0326	2.80478
24.1754	48.0306	2.47632		24.176	48.0301	4.3989		24.1759	48.0321	2.54176		24.1743	48.0327	2.78465
24.1753	48.0307	2.3316		24.1759	48.0302	4.39208		24.176	48.0321	2.60936		24.1745	48.0327	2.18746
24.1751	48.0308	1.86528		24.1759	48.0304	4.20112		24.1761	48.032	2.71752		24.1746	48.0327	2.99266
24.175	48.0308	3.06324		24.1758	48.0305	3.23268		24.1763	48.0319	2.42008		24.1747	48.0327	2.99937
24.1749	48.0308	2.211		24.1757	48.0306	4.85584		24.1764	48.0318	3.94784		24.1748	48.0327	3.06647
24.1748	48.0308	2.20296		24.1756	48.0307	3.56004		24.1765	48.0317	3.02848		24.1749	48.0327	4.07297
24.1746	48.0308	2.22708		24.1755	48.0308	3.33498		24.1766	48.0316	3.05552		24.175	48.0327	3.09331
24.1745	48.0308	2.20296		24.1754	48.0309	3.21222		24.1766	48.0315	3.16368		24.1751	48.0327	2.62361
24.1744	48.0308	2.21904		24.1753	48.031	2.97352		24.1767	48.0314	3.211		24.1752	48.0326	3.05976
24.1743	48.0308	2.613		24.1752	48.031	2.89168		24.1768	48.0313	3.3124		24.1753	48.0326	3.09331
24.1743	48.0307	1.35072		24.1751	48.031	1.43902		24.1768	48.0312	1.66972		24.1754	48.0326	4.026
24.1747	48.0307	0.98892		24.175	48.0311	2.68708		24.1769	48.0312	3.35296		24.1755	48.0326	3.02621
24.1748	48.0307	0.6834		24.1749	48.0311	3.53958		24.177	48.031	3.49492		24.1756	48.0325	3.05976
24.1751	48.0307	0.98088		24.1748	48.0311	2.80302		24.177	48.0309	5.38096		24.1757	48.0325	3.13357
24.1752	48.0306	2.30748		24.1747	48.0311	2.58478		24.1771	48.0308	3.86672		24.1758	48.0325	3.12015
24.1753	48.0305	1.809		24.1745	48.0311	1.93688		24.1771	48.0307	4.11008		24.1759	48.0324	2.64374
24.1754	48.0304	2.2914		24.1744	48.0311	2.6257		24.1772	48.0305	3.17044		24.176	48.0323	1.99287
24.1755	48.0303	2.42808		24.1742	48.031	2.6257		24.1772	48.0304	6.36792		24.1761	48.0323	4.00587
24.1756	48.0302	2.54868		24.1741	48.031	2.68026		24.1772	48.0302	3.22452		24.1762	48.0322	2.87859
24.1757	48.0301	2.66928		24.1739	48.0312	2.0801		24.1773	48.0301	4.37372		24.1763	48.0321	3.20067
24.1757	48.0299	2.1708		24.174	48.0312	1.83458		24.1773	48.03	4.27232		24.1765	48.032	2.4156
24.1757	48.0298	4.63908		24.1741	48.0313	1.6709		24.1773	48.0298	4.33316		24.1766	48.0319	3.34829
24.1757	48.0297	3.19992		24.1742	48.0313	1.6368		24.1773	48.0296	3.79236		24.1767	48.0318	4.50912
24.1757	48.0295	3.42504		24.1744	48.0314	2.22332		24.1773	48.0295	4.40752		24.1767	48.0317	3.54959
24.1757	48.0294	3.3366		24.1745	48.0314	1.50722		24.1773	48.0294	5.70544		24.1768	48.0316	3.66366
24.1757	48.0293	3.216		24.1747	48.0314	1.22078		24.1773	48.0292	4.2588		24.1769	48.0315	3.18725
24.1756	48.0291	2.27532		24.1748	48.0314	1.61634		24.1772	48.0291	4.13712		24.177	48.0314	3.81799
24.1756	48.029	4.3014		24.1749	48.0314	2.99398		24.1772	48.029	4.10332		24.1771	48.0313	4.01929
24.1755	48.0292	0		24.175	48.0314	2.26424		24.1772	48.0288	4.0898		24.1771	48.0312	5.38813
24.1756	48.0295	0.89244		24.1752	48.0313	2.40064		24.1772	48.0288	4.13712		24.1772	48.031	4.2944
24.1757	48.0296	1.27836		24.1753	48.0313	1.62998		24.1772	48.0287	3.99516		24.1772	48.031	4.52254
24.1757	48.0297	2.83008		24.1754	48.0312	3.39636		24.1771	48.0285	2.91356		24.1772	48.0309	5.34787
24.1756	48.0299	2.10648		24.1755	48.0312	2.58478		24.177	48.0284	5.73924		24.1773	48.0308	5.53575
24.1756	48.03	2.86224		24.1756	48.0311	2.76892		24.177	48.0283	3.58956		24.1773	48.0307	5.5693
24.1755	48.0301	2.70144		24.1757	48.031	2.72118		24.1769	48.0282	3.8532		24.1774	48.0306	6.09268
24.1755	48.0302	1.29444		24.1758	48.0309	2.75528		24.1768	48.028	2.8392		24.1774	48.0305	5.44181
24.1755	48.0302	5.5074		24.1759	48.0308	2.8644		24.1768	48.028	5.59052		24.1774	48.0304	5.24051
24.1754	48.0303	2.613		24.176	48.0307	2.94624		24.1767	48.0278	2.75808		24.1775	48.0303	4.87817
24.1753	48.0305	1.82508		24.1761	48.0306	2.85076		24.1766	48.0277	3.3124		24.1775	48.0302	4.99224
24.1752	48.0305	3.39288		24.1762	48.0304	2.26424		24.1765	48.0276	3.21776		24.1775	48.03	3.56301
24.1749	48.0306	2.211		24.1762	48.0303	3.16448		24.1764	48.0275	3.90728		24.1775	48.0299	4.85804
24.1748	48.0306	2.12256		24.1762	48.0302	3.23268		24.1763	48.0274	3.23128		24.1775	48.0299	9.62214
24.1746	48.0306	1.58388		24.1763	48.03	3.3418		24.1765	48.0279	1.27764		24.1775	48.0298	4.89159
24.1745	48.0306	2.21904		24.1763	48.0299	3.43046		24.1766	48.028	0.98696		24.1775	48.0297	4.95198
24.1744	48.0306	3.14364		24.1763	48.0298	3.96924		24.1766	48.0281	1.98068		24.1775	48.0296	5.7706
24.1746	48.0303	0.77988		24.1763	48.0296	2.87804		24.1767	48.0282	2.04828		24.1775	48.0295	5.17341
24.1747	48.0304	0.32964		24.1763	48.0294	4.03744		24.1767	48.0283	2.06856		24.1775	48.0293	3.91864
24.1749	48.0303	0.33768		24.1763	48.0293	5.31278		24.1768	48.0284	1.59536		24.1775	48.0292	5.19354
24.175	48.0303	0.81204		24.1763	48.0292	3.83966		24.1768	48.0285	4.37372		24.1775	48.0291	6.87775
24.1751	48.0302	0.57888		24.1763	48.029	3.69644		24.1769	48.0286	4.75228		24.1775	48.029	5.15999
24.1752	48.0301	1.45524		24.1762	48.0289	3.67598		24.1769	48.0287	4.41428		24.1774	48.0289	5.24722
24.1753	48.03	2.11452		24.1761	48.0288	3.52594		24.177	48.0289	4.5968		24.1774	48.0288	3.46236
24.1754	48.0298	2.7336		24.1761	48.0287	3.19176		24.177	48.029	3.52196		24.1774	48.0287	6.76368
24.1754	48.0296	3.58584		24.176	48.0285	2.29152		24.1771	48.0293	3.60308		24.1773	48.0286	3.74418
24.1754	48.0295	3.60192		24.1759	48.0284	2.78256		24.1771	48.0294	4.59004		24.1773	48.0285	7.19312
24.1753	48.0294	3.47328		24.1758	48.0283	3.72372		24.1771	48.0296	6.03668		24.1773	48.0284	4.79765
24.1754	48.0292	0.53064		24.1757	48.0285	0.85932		24.1771	48.0297	4.34668		24.1772	48.0283	4.697
24.1755	48.0293	0.7638		24.1758	48.0286	0.9207		24.1771	48.0299	3.64364		24.1772	48.0282	4.46215
24.1755	48.0294	0.99696		24.1758	48.0287	0.82522		24.1771	48.03	5.65136		24.1771	48.0281	4.38163
24.1756	48.0296	0.78792		24.1759	48.0288	0.85932		24.177	48.0302	4.35344		24.1771	48.0279	3.10002
24.1756	48.0297	1.55172		24.176	48.0289	1.2958		24.177	48.0303	4.27232		24.177	48.0279	4.026
24.1756	48.0298	1.55172		24.176	48.0291	1.02982		24.177	48.0304	3.96136		24.177	48.0278	3.99245
24.1755	48.03	2.24316		24.1761	48.0292	2.23696		24.1769	48.0306	3.90052		24.1769	48.0278	5.8377
24.1755	48.0301	2.0904		24.1761	48.0294	3.07582		24.1769	48.0307	3.718		24.1769	48.0277	3.81799
24.1754	48.0302	2.58084		24.1761	48.0295	3.21222		24.1768	48.0308	2.72428		24.1768	48.0276	4.20717
24.1753	48.0303	1.75272		24.1761	48.0296	3.25996		24.1768	48.031	3.67068		24.1767	48.0275	2.76452
24.1752	48.0304	3.015		24.1761	48.0298	3.74418		24.1767	48.0311	5.45532		24.1766	48.0274	3.6905
24.1751	48.0305	2.38788		24.1761	48.0299	2.55068		24.1766	48.0312	3.23804		24.1766	48.0273	4.85804
24.175	48.0305	1.99392		24.1761	48.0301	3.58732		24.1766	48.0313	3.1434		24.1765	48.0273	2.81149
24.1748	48.0305	1.9698		24.176	48.0302	4.8422		24.1765	48.0314	3.08932		24.176	48.028	1.85867
24.1747	48.0305	1.5276		24.176	48.0303	3.51912		24.1764	48.0315	3.06228		24.1761	48.0281	1.16754
24.1745	48.0305	2.05824		24.1759	48.0305	3.28042		24.1763	48.0316	2.21728		24.1761	48.0281	0.6039
24.1751	48.0301	1.3266		24.1758	48.0306	3.09628		24.1762	48.0317	2.92708		24.1762	48.0282	1.24135
24.1752	48.03	1.06932		24.1758	48.0307	2.89168		24.1761	48.0318	4.19796		24.1762	48.0282	1.58356
24.1753	48.0298	2.28336		24.1757	48.0307	1.40492		24.1761	48.0318	2.7716		24.1763	48.0283	2.8853
24.1753	48.0297	2.28336		24.1756	48.0308	2.74846		24.176	48.0319	2.60936		24.1763	48.0284	2.64374
24.1753	48.0296	3.42504		24.1755	48.0309	2.49612		24.1759	48.0319	2.57556		24.1764	48.0285	3.56301
24.1753	48.0294	3.32856		24.1754	48.031	3.21222		24.1757	48.032	2.0956		24.1764	48.0285	3.60327
24.1752	48.0293	3.1356		24.1753	48.031	2.27106		24.1756	48.0321	2.35924		24.1765	48.0286	3.17383
24.1755	48.0296	1.65624		24.1752	48.0311	2.08692		24.1755	48.0321	3.22452		24.1765	48.0287	6.54225
24.1755	48.0296	1.1256		24.1751	48.0311	1.58224		24.1754	48.0321	2.42684		24.1765	48.0288	4.87146
24.1755	48.0298	1.1256		24.1749	48.0312	2.0801		24.1752	48.0322	2.37276		24.1766	48.0289	3.7576
24.1754	48.0299	1.90548		24.1748	48.0312	2.7621		24.1751	48.0322	2.32544		24.1766	48.029	6.94485
24.1754	48.0301	1.4472		24.1747	48.0312	1.37082		24.175	48.0322	2.35924		24.1766	48.0291	4.40176
24.1753	48.0302	2.2512		24.1746	48.0312	2.77574		24.1749	48.0322	2.35248		24.1766	48.0291	5.26735
24.1752	48.0303	2.78988		24.1744	48.0312	2.05964		24.1747	48.0322	1.74408		24.1766	48.0292	6.91801
24.1751	48.0303	1.63212		24.1743	48.0311	1.45266		24.1746	48.0322	3.16368		24.1767	48.0293	3.4892
24.175	48.0304	3.06324		24.1742	48.0311	3.21222		24.1744	48.0322	2.62964		24.1761	48.0311	5.25393
24.1749	48.0304	2.30748		24.1741	48.031	2.05282		24.1743	48.0322	1.7576		24.176	48.0312	3.0195
24.1748	48.0305	2.23512		24.1739	48.0312	1.75274		24.1742	48.0322	3.27184		24.176	48.0313	4.78423
24.1747	48.0304	1.14168		24.174	48.0313	0.87978		24.174	48.0321	1.69676		24.1759	48.0313	3.5563
24.1746	48.0304	4.57476		24.1741	48.0314	0.89342		24.1739	48.0321	2.27136		24.1758	48.0314	3.52275
24.1745	48.0304	2.04216		24.1742	48.0314	1.17304		24.1738	48.032	3.06904		24.1758	48.0314	3.4892
24.1747	48.0303	0.17688		24.1743	48.0314	1.11848		24.1737	48.032	2.31868		24.1757	48.0315	3.42881
24.1746	48.0304	0.18492		24.1745	48.0315	1.11848		24.1736	48.0319	2.39304		24.1756	48.0315	3.4221
24.1746	48.0304	0.14472		24.1746	48.0315	1.90278		24.1735	48.0319	2.42684		24.1755	48.0316	2.52967
				24.1747	48.0315	1.89596		24.1735	48.0319	2.65668		24.1754	48.0316	5.09289
				24.1748	48.0315	1.88232		24.1734	48.0318	2.55528		24.1753	48.0317	3.34158
				24.1749	48.0315	1.67772		24.1732	48.0328	0		24.1752	48.0317	2.57664
				24.175	48.0315	2.53704		24.1733	48.0329	0.73684		24.1751	48.0317	5.13315
				24.1751	48.0314	4.10564		24.1734	48.0329	0.65572		24.175	48.0317	2.5498
				24.1753	48.0314	2.98716		24.1736	48.033	0.93288		24.1749	48.0318	3.36842
				24.1754	48.0313	2.92578		24.1737	48.033	1.23708		24.1748	48.0318	4.39505
				24.1755	48.0313	2.1824		24.1738	48.0331	2.47416		24.1748	48.0318	3.25435
				24.1756	48.0312	2.9667		24.1739	48.0331	1.5886		24.1747	48.0318	3.13357
				24.1757	48.0311	3.09628		24.1741	48.0331	3.15692		24.1745	48.0318	2.71755
				24.1758	48.031	3.18494		24.1742	48.0331	2.55528		24.1744	48.0318	3.06647
				24.1759	48.0309	4.43982		24.1743	48.0332	2.52824		24.1744	48.0317	4.026
				24.176	48.0308	3.43728		24.1745	48.0332	2.96088		24.1743	48.0317	3.04634
				24.1761	48.0307	2.85076		24.1746	48.0332	2.58232		24.1742	48.0317	2.99266
				24.1762	48.0306	3.76464		24.1747	48.0332	2.71076		24.1741	48.0317	3.0195
				24.1762	48.0305	5.2173		24.1749	48.0332	2.704		24.174	48.0316	3.03963
				24.1763	48.0303	4.08518		24.175	48.0332	2.79188		24.1739	48.0316	3.07989
				24.1763	48.0302	4.33752		24.1751	48.0332	2.83244		24.1738	48.0315	2.2814
				24.1764	48.0301	4.49438		24.1752	48.0332	2.90004		24.1737	48.0315	4.92514
				24.1764	48.0299	4.5012		24.1753	48.0331	1.46692		24.1737	48.0315	3.38855
				24.1764	48.0298	4.64442		24.1753	48.0331	4.40752		24.1736	48.0314	5.00566
				24.1764	48.0296	3.64188		24.1755	48.0331	3.4138		24.1736	48.0314	4.05284
				24.1764	48.0293	4.69216		24.1756	48.0331	2.81216		24.174	48.0314	0.59719
				24.1764	48.0292	4.58304		24.1757	48.033	2.82568		24.1741	48.0315	1.18767
				24.1763	48.029	3.33498		24.1759	48.033	2.87976		24.1742	48.0315	1.68421
				24.1762	48.0288	3.19858		24.176	48.0329	2.23756		24.1743	48.0315	1.12728
				24.1762	48.0287	4.13974		24.1761	48.0328	3.01496		24.1744	48.0316	3.2879
				24.1762	48.0287	3.98288		24.1762	48.0328	4.0898		24.1745	48.0316	2.05997
				24.1761	48.0285	5.21048		24.1763	48.0327	2.88652		24.1746	48.0316	4.17362
				24.176	48.0284	3.88058		24.1765	48.0326	2.96088		24.1747	48.0316	3.12686
				24.1759	48.0283	3.56686		24.1766	48.0325	2.62288		24.1748	48.0316	3.20067
				24.1758	48.0282	2.50976		24.1767	48.0325	3.211		24.1749	48.0316	3.16712
				24.1757	48.0284	2.0801		24.1768	48.0324	4.35344		24.175	48.0316	2.36192
				24.1758	48.0285	1.21396		24.1769	48.0323	3.26508		24.175	48.0316	5.46865
				24.1759	48.0286	1.2958		24.177	48.0322	3.23128		24.1751	48.0315	2.77794
				24.176	48.0287	0.8184		24.1771	48.0321	3.28536		24.1752	48.0315	3.72405
				24.176	48.0288	1.13212		24.1771	48.032	3.40028		24.1753	48.0315	5.42839
				24.1761	48.029	1.57542		24.1772	48.0319	3.44084		24.1754	48.0314	2.74439
				24.1761	48.0291	1.9437		24.1773	48.0317	2.704		24.1755	48.0314	3.6234
				24.1762	48.0292	2.046		24.1774	48.0316	5.48912		24.1755	48.0314	5.01237
				24.1762	48.0294	2.85076		24.1775	48.0315	3.88024		24.1756	48.0313	3.75089
				24.1762	48.0295	2.91214		24.1775	48.0314	3.87348		24.1757	48.0313	3.7576
				24.1762	48.0297	2.40064		24.1776	48.0313	4.13712		24.1757	48.0313	3.80457
				24.1762	48.0298	4.0579		24.1777	48.0311	3.28536		24.1757	48.0312	3.85154
				24.1762	48.03	3.2736		24.1777	48.031	4.42104		24.1758	48.0312	3.85154
				24.1761	48.0301	3.18494		24.1777	48.031	4.44808		24.1759	48.0311	3.40868
				24.1761	48.0302	3.18494		24.1778	48.0309	4.3602		24.1759	48.0311	5.65653
				24.176	48.0304	2.31198		24.1778	48.0307	4.47512		24.176	48.031	4.43531
				24.176	48.0305	4.26932		24.1778	48.0306	6.3206		24.1761	48.0309	4.27427
				24.1759	48.0306	2.02554		24.1779	48.0305	4.48188		24.1761	48.0309	4.37492
				24.1758	48.0307	2.54386		24.1779	48.0303	3.48816		24.1762	48.0308	4.2944
				24.1758	48.0308	4.96496		24.1779	48.0302	6.14484		24.1762	48.0307	4.44202
				24.1757	48.0308	2.43474		24.1779	48.03	4.64412		24.1762	48.0307	4.32124
				24.1756	48.0309	2.2165		24.178	48.0299	4.59004		24.1763	48.0306	3.31474
				24.1755	48.031	2.14148		24.178	48.0299	4.6306		24.1763	48.0305	5.12644
				24.1754	48.0311	1.96416		24.178	48.0298	4.73876		24.1764	48.0304	4.35479
				24.1753	48.0311	2.01872		24.178	48.0296	4.81312		24.1764	48.0303	4.06626
				24.1752	48.0312	1.89596		24.178	48.0295	5.76628		24.1764	48.0302	3.36842
				24.175	48.0312	1.90278		24.178	48.0293	5.02268		24.1765	48.0301	4.55609
				24.1749	48.0312	1.88914		24.1779	48.0292	4.90776		24.1765	48.03	6.34766
				24.1748	48.0313	1.91642		24.1779	48.0291	4.74552		24.1765	48.0299	4.79765
				24.1747	48.0313	1.88914		24.1779	48.0289	4.91452		24.1765	48.0298	5.29419
				24.1745	48.0312	1.49358		24.1779	48.0288	4.9348		24.1765	48.0297	5.3009
				24.1744	48.0312	1.99826		24.1778	48.0286	3.69096		24.1765	48.0296	4.71713
				24.1742	48.0312	2.53022		24.1778	48.0285	4.54948		24.1765	48.0295	5.19354
				24.1742	48.0312	1.92324		24.1777	48.0282	4.29936		24.1765	48.0294	7.17299
				24.1741	48.0311	1.9437		24.1776	48.0281	4.21824		24.1765	48.0293	5.32103
				24.174	48.0311	2.39382		24.1776	48.028	4.1236		24.1765	48.0292	5.44181
				24.1739	48.031	2.64616		24.1775	48.0278	3.0082		24.1764	48.0291	5.32774
				24.1742	48.0307	1.27534		24.1774	48.0277	3.84644		24.1764	48.0291	5.28748
				24.1743	48.0308	0.8525		24.1774	48.0277	3.87348		24.1764	48.029	5.21367
				24.1744	48.0308	0.65472		24.1773	48.0275	3.96136		24.1764	48.0289	5.07947
				24.1745	48.0308	0.6138		24.1772	48.0274	4.225		24.1763	48.0288	5.48207
				24.1747	48.0309	0.59334		24.1771	48.0273	3.90728		24.1763	48.0287	4.73726
				24.1748	48.0309	1.3299		24.177	48.0272	2.873		24.1762	48.0286	4.67687
				24.175	48.0308	1.79366		24.1769	48.0271	3.887		24.1762	48.0285	5.12644
				24.1751	48.0308	1.9096		24.1769	48.027	5.06324		24.1762	48.0285	5.79073
				24.1752	48.0307	1.96416		24.1768	48.0269	3.63688		24.1761	48.0284	5.44852
				24.1753	48.0307	2.29834		24.1767	48.0268	3.89376		24.1761	48.0284	2.36863
				24.1754	48.0306	1.57542		24.1766	48.0267	5.29308		24.176	48.0283	6.14636
				24.1755	48.0305	3.32134		24.1765	48.0269	2.05504		24.176	48.0282	4.86475
				24.1756	48.0304	1.99826		24.1766	48.027	1.36552		24.1759	48.0282	5.4351
				24.1757	48.0302	4.00334		24.1767	48.0271	1.08836		24.1759	48.0282	8.3204
				24.1757	48.0301	2.95988		24.1768	48.0272	0.676		24.1759	48.0281	5.12644
				24.1758	48.03	3.09628		24.1769	48.0273	0.83148		24.1758	48.0281	3.28119
				24.1758	48.0298	2.48248		24.177	48.0274	1.91984		24.176	48.0279	0.99979
				24.1758	48.0297	5.61286		24.1771	48.0275	1.49396		24.1761	48.0279	1.03334
				24.1758	48.0295	2.85758		24.1772	48.0276	2.49444		24.1764	48.0283	1.78486
				24.1758	48.0294	3.81238		24.1773	48.0277	2.54852		24.1764	48.0284	2.86517
				24.1758	48.0293	4.9445		24.1773	48.0278	1.81844		24.1765	48.0285	2.92556
				24.1758	48.0292	3.62142		24.1774	48.0279	3.62336		24.1766	48.0286	3.47578
				24.1757	48.0291	3.57368		24.1775	48.0281	4.27232		24.1766	48.0287	5.56259
				24.1757	48.029	3.45092		24.1775	48.0282	4.00192		24.1766	48.0288	4.78423
				24.1756	48.0289	3.39636		24.1776	48.0284	4.01544		24.1767	48.0289	4.85804
				24.1755	48.0288	3.22586		24.1776	48.0285	4.07628		24.1767	48.029	5.09289
				24.1756	48.0287	1.35036		24.1777	48.0286	4.08304		24.1767	48.029	5.01237
				24.1757	48.0288	0.53196		24.1777	48.0287	4.26556		24.1767	48.0291	5.08618
				24.1758	48.0289	1.1253		24.1777	48.0289	3.2786		24.1767	48.0292	5.38142
				24.1759	48.029	1.20032		24.1778	48.0291	4.4278		24.1768	48.0293	6.22017
				24.1759	48.0292	1.26852		24.1778	48.0292	5.94204		24.1768	48.0294	5.71021
				24.1759	48.0293	2.32562		24.1778	48.0293	4.92128		24.1768	48.0295	5.7035
				24.1759	48.0293	2.32562		24.1778	48.0295	4.46836		24.1768	48.0296	5.79073
				24.176	48.0295	1.60952		24.1778	48.0297	3.38676		24.1768	48.0297	5.76389
				24.176	48.0296	5.29232		24.1778	48.0298	4.563		24.1768	48.0298	5.87796
				24.176	48.0297	3.73054		24.1778	48.0299	5.915		24.1768	48.0299	4.41518
				24.176	48.0299	4.20794		24.1778	48.0301	4.43456		24.1767	48.03	8.62235
				24.1759	48.03	4.2284		24.1778	48.0301	4.394		24.1767	48.0301	5.31432
				24.1759	48.0301	4.092		24.1778	48.0302	4.31288		24.1767	48.0302	5.29419
				24.1758	48.0303	3.87376		24.1778	48.0303	4.25204		24.1767	48.0303	5.25393
				24.1757	48.0304	2.73482		24.1777	48.0305	4.16416		24.1766	48.0304	3.85825
				24.1757	48.0305	3.43046		24.1777	48.0306	3.56252		24.1766	48.0305	4.94527
				24.1756	48.0306	3.34862		24.1777	48.0308	5.239		24.1766	48.0306	9.87041
				24.1755	48.0307	2.97352		24.1776	48.0309	3.77208		24.1766	48.0306	4.95869
				24.1754	48.0308	2.87804		24.1776	48.031	3.73828		24.1765	48.0307	4.79094
				24.1752	48.0309	2.2506		24.1775	48.0311	3.63688		24.1765	48.0308	5.32103
				24.1751	48.0309	3.70326		24.1774	48.0313	3.59632		24.1764	48.0309	3.29461
				24.175	48.031	2.63252		24.1774	48.0314	3.59632		24.1764	48.031	4.38163
				24.1749	48.031	2.61206		24.1773	48.0315	2.704		24.1763	48.0311	5.7706
				24.1748	48.031	2.56432		24.1772	48.0316	3.49492		24.1762	48.0311	4.2273
				24.1746	48.031	2.54386		24.1771	48.0318	5.01592		24.1762	48.0312	2.81149
				24.1745	48.031	2.50976		24.1771	48.0319	3.23128		24.1761	48.0313	5.52233
				24.1744	48.031	2.50976		24.177	48.032	1.97392		24.176	48.0314	3.355
				24.1743	48.031	1.27534		24.1769	48.0321	2.60936		24.176	48.0314	3.95219
				24.1742	48.0309	2.36654		24.1768	48.0322	3.42732		24.1759	48.0315	5.17341
				24.1741	48.0309	3.19858		24.1767	48.0323	2.3322		24.1758	48.0315	3.74418
				24.1743	48.0306	1.07756		24.1766	48.0324	2.2984		24.1757	48.0316	3.67037
				24.1744	48.0307	1.42538		24.1765	48.0324	2.25108		24.1756	48.0316	3.6905
				24.1745	48.0307	1.71864		24.1765	48.0324	2.23756		24.1756	48.0317	2.40218
				24.1747	48.0307	1.27534		24.1764	48.0325	2.21728		24.1755	48.0317	4.83791
				24.1748	48.0307	1.03664		24.1763	48.0326	2.65668		24.1754	48.0318	3.94548
				24.1749	48.0307	1.03664		24.1761	48.0327	2.90004		24.1752	48.0318	3.58314
				24.175	48.0307	1.41174		24.176	48.0327	2.47416		24.1751	48.0318	3.50933
				24.1751	48.0306	1.45948		24.1759	48.0328	2.35924		24.175	48.0318	3.47578
				24.1753	48.0305	1.55496		24.1758	48.0328	2.35924		24.1749	48.0319	2.52296
				24.1754	48.0304	3.2054		24.1757	48.0329	2.38628		24.1749	48.0319	6.20675
				24.1754	48.0304	2.20286		24.1755	48.0329	1.91308		24.1748	48.0319	1.53659
				24.1755	48.0303	2.387		24.1754	48.033	2.52824		24.1747	48.0319	3.9589
				24.1755	48.0302	2.54386		24.1752	48.033	3.26508		24.1746	48.0319	3.40197
				24.1756	48.0301	2.78938		24.1751	48.033	2.45388		24.1745	48.0319	2.28811
				24.1757	48.0299	2.3529		24.175	48.033	2.82568		24.1744	48.0318	3.12015
				24.1757	48.0298	3.13038		24.1748	48.033	2.01448		24.1743	48.0318	3.11344
				24.1757	48.0296	4.33752		24.1747	48.033	2.69048		24.1742	48.0318	3.22751
				24.1757	48.0295	3.53958		24.1746	48.033	2.61612		24.1741	48.0318	4.84462
				24.1757	48.0294	3.67598		24.1745	48.033	2.58232		24.1741	48.0318	3.20738
				24.1756	48.0292	3.52594		24.1743	48.033	3.44084		24.174	48.0317	3.34829
				24.1756	48.0291	3.52594		24.1742	48.033	2.55528		24.1739	48.0317	3.38184
				24.1755	48.029	3.32134		24.1741	48.033	1.29116		24.1738	48.0316	2.86517
				24.1755	48.029	3.21222		24.1741	48.033	4.9686		24.1737	48.0316	4.5628
				24.1754	48.0289	2.46202		24.1739	48.0329	1.87928		24.1736	48.0315	4.2273
				24.1756	48.0287	1.16622		24.1738	48.0329	2.52824		24.1736	48.0315	4.87817
				24.1757	48.0289	1.28898		24.1737	48.0329	3.92756		24.1736	48.0313	3.19396
				24.1758	48.029	0.91388		24.1736	48.0328	2.52148		24.1737	48.0314	1.44265
				24.1758	48.0291	0.96162		24.1735	48.0328	2.62288		24.1738	48.0314	1.64395
				24.1759	48.0293	1.47994		24.1733	48.0327	2.59584		24.1739	48.0315	1.19438
				24.1759	48.0294	1.54814		24.1732	48.0326	2.6364		24.174	48.0315	0.89243
				24.1759	48.0295	2.387		24.1731	48.0325	1.88604		24.174	48.0315	1.06018
				24.1759	48.0297	1.8073		24.173	48.0325	3.13664		24.1742	48.0316	1.6104
				24.1759	48.0298	3.23268		24.1728	48.0327	1.9604		24.1742	48.0316	2.50954
				24.1759	48.03	3.45092		24.1729	48.0328	1.59536		24.1743	48.0316	2.70413
				24.1758	48.0301	3.30088		24.173	48.0329	0.81796		24.1744	48.0317	2.67058
				24.1758	48.0302	2.9326		24.1731	48.0329	0.58812		24.1745	48.0317	3.20738
				24.1757	48.0304	2.17558		24.1733	48.033	0.79092		24.1746	48.0317	3.18725
				24.1756	48.0305	3.38954		24.1734	48.0331	1.0478		24.1746	48.0317	3.13357
				24.1755	48.0306	1.62998		24.1735	48.0331	1.352		24.1747	48.0317	3.22751
				24.1754	48.0307	3.1031		24.1736	48.0332	0.90584		24.1748	48.0317	2.37534
				24.1753	48.0308	2.24378		24.1737	48.0332	2.62288		24.1749	48.0317	4.66345
				24.1752	48.0308	2.02554		24.1739	48.0332	1.30468		24.175	48.0317	3.16712
				24.1751	48.0309	1.98462		24.174	48.0333	2.0956		24.1752	48.0316	3.26777
				24.1749	48.0309	1.58906		24.1741	48.0333	2.7716		24.1753	48.0316	2.44915
				24.1748	48.0309	2.10056		24.1743	48.0333	2.05504		24.1753	48.0316	5.00566
				24.1747	48.0309	2.16876		24.1744	48.0333	2.04152		24.1754	48.0315	2.24785
				24.1747	48.0309	2.1824		24.1745	48.0333	1.014		24.1755	48.0315	3.42881
				24.1745	48.0309	2.89168		24.1745	48.0333	4.01544		24.1755	48.0315	3.40868
				24.1744	48.0309	2.15512		24.1746	48.0334	2.03476		24.1756	48.0314	5.368
				24.1743	48.0309	2.2847		24.1748	48.0334	1.521		24.1757	48.0314	2.67729
				24.1742	48.0308	1.90278		24.1749	48.0333	2.95412		24.1758	48.0313	3.58985
				24.1743	48.0305	0.51832		24.1751	48.0333	1.89956		24.1759	48.0313	4.75739
				24.1749	48.0306	1.07074		24.1752	48.0333	2.18348		24.1759	48.0312	2.45586
				24.175	48.0306	1.0912		24.1753	48.0333	2.19024		24.176	48.0311	5.0325
				24.1751	48.0305	0.91388		24.1754	48.0333	2.44036		24.1761	48.0311	3.84483
				24.1752	48.0305	1.84822		24.1756	48.0332	1.83196		24.1761	48.031	3.91864
				24.1753	48.0304	1.90278		24.1757	48.0332	2.62964		24.1761	48.031	3.90522
				24.1754	48.0303	3.67598		24.1758	48.0331	3.549		24.1762	48.0309	3.96561
				24.1755	48.0302	3.06218		24.176	48.0331	2.88652		24.1763	48.0308	4.60977
				24.1755	48.0301	3.3418		24.1761	48.033	2.45388		24.1763	48.0307	4.15349
				24.1756	48.0299	2.87804		24.1762	48.033	2.7378		24.1764	48.0306	4.34137
				24.1756	48.0298	4.08518		24.1763	48.0329	3.63012		24.1764	48.0306	4.46215
				24.1756	48.0296	5.48328		24.1765	48.0328	2.55528		24.1765	48.0303	4.026
				24.1756	48.0295	4.1602		24.1766	48.0328	2.67696		24.1765	48.0303	7.30048
				24.1756	48.0294	4.30342		24.1767	48.0327	2.71752		24.1765	48.0302	3.66366
				24.1756	48.0292	4.08518		24.1768	48.0326	2.77836		24.1766	48.0301	7.73663
				24.1755	48.0291	3.8874		24.1768	48.0326	2.76484		24.1766	48.03	5.73034
				24.1754	48.029	2.83712		24.1769	48.0325	2.78512		24.1766	48.0299	5.85783
				24.1757	48.0293	1.52086		24.177	48.0324	2.11588		24.1766	48.0298	6.04571
				24.1758	48.0295	1.62316		24.1771	48.0323	4.1912		24.1766	48.0297	6.13965
				24.1758	48.0296	2.6939		24.1772	48.0322	3.3124		24.1766	48.0296	6.07255
				24.1757	48.0299	3.07582		24.1773	48.0321	2.96088		24.1766	48.0295	4.58293
				24.1757	48.03	3.41		24.1773	48.032	2.89328		24.1766	48.0294	7.86412
				24.1756	48.0302	4.56258		24.1774	48.0319	2.25784		24.1766	48.0294	6.58922
				24.1756	48.0303	3.069		24.1775	48.0317	3.04876		24.1766	48.0292	4.18704
				24.1755	48.0304	2.67344		24.1776	48.0316	4.13712		24.1766	48.0292	5.64982
				24.1754	48.0305	1.88914		24.1776	48.0315	2.08208		24.1765	48.0291	6.87104
				24.1753	48.0306	3.2395		24.1777	48.0314	3.15016		24.1765	48.029	5.0996
				24.1752	48.0307	1.54814		24.1777	48.0314	6.33412		24.1765	48.0289	4.83791
				24.175	48.0307	1.91642		24.1778	48.0313	3.27184		24.1765	48.0288	4.77752
				24.1749	48.0308	2.49612		24.1778	48.0312	3.36648		24.1764	48.0287	4.58293
				24.1748	48.0308	1.82094		24.1779	48.031	3.98164		24.1763	48.0286	5.11973
				24.1747	48.0308	1.82094		24.1779	48.0309	3.59632		24.1763	48.0285	4.71042
				24.1747	48.0308	1.86868		24.178	48.0307	3.49492		24.1762	48.0284	4.60977
				24.1745	48.0308	1.40492		24.178	48.0306	3.60984		24.1762	48.0284	4.57622
				24.1744	48.0307	3.0349		24.178	48.0305	3.96812		24.1761	48.0283	4.46215
				24.1743	48.0307	1.5345		24.1781	48.0303	3.96812		24.1761	48.0282	4.17362
				24.1744	48.0303	1.30944		24.1781	48.0301	2.92032		24.176	48.0281	3.07989
				24.1746	48.0304	0.49104		24.1781	48.03	3.97488		24.176	48.0281	3.54959
				24.1747	48.0304	0.63426		24.1781	48.0299	2.92032		24.1759	48.028	4.38834
				24.1748	48.0304	0.4774		24.1781	48.0297	4.11008		24.176	48.0278	0.88572
				24.1749	48.0303	0.48422		24.1781	48.0296	5.915		24.1761	48.0278	0.69113
				24.175	48.0303	1.26852		24.1781	48.0295	3.94108		24.1761	48.0279	0.34892
				24.1751	48.0302	1.3299		24.1781	48.0293	2.90004		24.1762	48.0279	0.47641
				24.1752	48.0301	2.18922		24.1781	48.0291	4.04248		24.1763	48.0281	0.57706
				24.1753	48.03	2.33926		24.1781	48.029	5.32012		24.1764	48.0282	1.55672
				24.1753	48.03	1.2276		24.178	48.0289	4.14388		24.1765	48.0283	1.59027
				24.1754	48.0298	3.45774		24.178	48.0288	4.06276		24.1765	48.0283	2.57664
				24.1754	48.0297	5.17638		24.178	48.0287	4.03572		24.1766	48.0284	3.50933
				24.1754	48.0295	3.18494		24.178	48.0286	3.94108		24.1766	48.0285	3.81128
				24.1754	48.0294	3.59414		24.1779	48.0285	3.90728		24.1766	48.0285	3.8247
				24.1753	48.0293	3.32816		24.1779	48.0283	4.13036		24.1766	48.0286	4.20717
				24.1752	48.0291	3.069		24.1778	48.0282	3.73152		24.1767	48.0287	3.60327
				24.1751	48.0294	1.30262		24.1778	48.0281	3.77208		24.1767	48.0288	4.52254
				24.1752	48.0295	1.08438		24.1777	48.0279	3.73828		24.1768	48.0289	6.3745
				24.1752	48.0297	1.5345		24.1777	48.0278	3.55576		24.1768	48.029	5.60285
				24.1752	48.0297	3.04172		24.1776	48.0277	2.6026		24.1768	48.0291	5.83099
				24.1752	48.0298	1.49358		24.1775	48.0276	5.11056		24.1768	48.0292	5.7706
				24.1751	48.0299	1.88914		24.1775	48.0275	3.3124		24.1768	48.0292	2.89872
				24.175	48.03	1.27534		24.1774	48.0274	1.63592		24.1768	48.0294	4.3615
				24.1749	48.0301	2.34608		24.1773	48.0273	3.17044		24.1769	48.0294	8.74313
				24.1748	48.0302	2.7962		24.1773	48.0272	3.88024		24.1769	48.0295	5.69679
				24.1746	48.0302	2.74846		24.1772	48.0271	3.08932		24.1769	48.0296	5.69008
				24.1744	48.0304	1.5686		24.1771	48.027	2.13616		24.1769	48.0298	4.93185
				24.1746	48.0304	1.4322		24.177	48.0269	2.8054		24.1769	48.0299	8.54854
				24.1747	48.0305	1.00254		24.1769	48.0268	3.53548		24.1768	48.03	4.73055
				24.1749	48.0304	1.33672		24.1768	48.0267	2.61612		24.1768	48.03	6.36108
				24.175	48.0304	1.92324		24.1767	48.0267	3.16368		24.1768	48.0301	9.394
				24.1751	48.0303	1.58224		24.1766	48.0268	1.3182		24.1768	48.0301	5.89809
				24.1752	48.0303	2.06646		24.1767	48.0269	1.44664		24.1768	48.0302	6.62948
				24.1753	48.0301	1.66408		24.1768	48.027	1.18976		24.1768	48.0303	3.6234
				24.1754	48.03	3.12356		24.1769	48.0271	0.6084		24.1767	48.0304	4.55609
				24.1754	48.0299	4.52166		24.1769	48.0271	1.08836		24.1767	48.0305	5.95177
				24.1755	48.0298	3.5805		24.177	48.0272	1.6562		24.1767	48.0305	4.41518
				24.1755	48.0296	3.751		24.177	48.0273	1.10188		24.1767	48.0306	4.26756
				24.1755	48.0295	3.43046		24.1772	48.0274	1.39256		24.1766	48.0307	4.24072
				24.1754	48.0293	2.1824		24.1773	48.0277	3.19748		24.1766	48.0308	4.23401
				24.1754	48.0292	4.11246		24.1774	48.0278	3.75856		24.1765	48.0309	4.0931
				24.1753	48.0291	2.18922		24.1774	48.0279	3.75856		24.1765	48.031	3.04634
				24.1751	48.0292	0.93434		24.1775	48.028	4.056		24.1764	48.031	5.96519
				24.1753	48.0295	0.72974		24.1776	48.0281	2.78512		24.1764	48.0311	3.93877
				24.1753	48.0296	0.83886		24.1776	48.0283	4.2588		24.1763	48.0312	3.87167
				24.1752	48.0298	1.44584		24.1777	48.0284	4.37372		24.1762	48.0313	3.86496
				24.1752	48.0299	1.34354		24.1777	48.0286	6.20568		24.1762	48.0314	2.90543
				24.1751	48.03	2.046		24.1778	48.0287	4.54948		24.1761	48.0314	5.62969
				24.175	48.0301	1.37764		24.1778	48.0288	4.40752		24.176	48.0315	3.43552
				24.1749	48.0302	2.32562		24.1778	48.029	3.31916		24.176	48.0315	3.46907
				24.1748	48.0302	2.91896		24.1778	48.0291	6.61804		24.1759	48.0316	2.87188
				24.1747	48.0302	2.40746		24.1779	48.0293	3.2786		24.1758	48.0317	3.20067
				24.1745	48.0302	2.46884		24.1779	48.0294	4.54272		24.1757	48.0317	4.39505
				24.1744	48.0305	1.95734		24.1779	48.0295	6.07724		24.1756	48.0318	3.37513
				24.1745	48.0305	1.24806		24.1779	48.0297	3.90728		24.1755	48.0318	3.38855
				24.1746	48.0305	1.11848		24.1779	48.0299	4.9686		24.1754	48.0318	3.30132
				24.1748	48.0305	1.11166		24.1779	48.03	6.53016		24.1754	48.0319	3.30803
				24.1749	48.0305	0.91388		24.1779	48.0301	3.25156		24.1753	48.0319	3.2208
				24.175	48.0305	1.85504		24.1778	48.0303	6.44904		24.1752	48.0319	3.70392
				24.1752	48.0304	1.3981		24.1778	48.0304	4.6982		24.1751	48.0319	3.2208
				24.1753	48.0303	1.9778		24.1778	48.0304	4.63736		24.175	48.0319	3.24093
				24.1754	48.0302	3.87376		24.1778	48.0305	4.72524		24.1749	48.032	3.1537
				24.1754	48.0301	3.12356		24.1778	48.0307	4.62384		24.1748	48.032	3.20067
				24.1755	48.03	3.82602		24.1777	48.0308	3.84644		24.1746	48.032	3.21409
				24.1755	48.0298	2.9326		24.1777	48.031	5.60404		24.1746	48.032	1.58356
				24.1755	48.0297	4.3307		24.1776	48.0311	4.1574		24.1745	48.032	3.1537
				24.1755	48.0295	5.87202		24.1776	48.0312	3.86672		24.1744	48.0319	4.66345
				24.1755	48.0294	4.33752		24.1775	48.0313	3.83968		24.1743	48.0319	2.93227
				24.1755	48.0293	4.08518		24.1774	48.0315	3.56928		24.1742	48.0319	3.03292
				24.1754	48.0291	3.83966		24.1774	48.0316	3.50844		24.1741	48.0319	2.30824
				24.1754	48.0291	1.8073		24.1773	48.0317	2.19024		24.174	48.0318	3.12015
				24.1756	48.0285	0.5115		24.1773	48.0317	3.20424		24.1739	48.0318	3.12015
				24.1752	48.029	0.49786		24.1772	48.0318	4.1912		24.1739	48.0318	3.14028
				24.1752	48.0291	0.64108		24.1771	48.0319	3.59632		24.1738	48.0317	4.24743
				24.1752	48.0292	0.65472		24.177	48.032	3.26508		24.1737	48.0317	3.20067
				24.1753	48.0294	0.19778		24.1769	48.0321	3.1434		24.1736	48.0316	2.71084
				24.1753	48.0295	0.27962		24.1768	48.0323	2.3322		24.1735	48.0316	3.27448
				24.1753	48.0296	1.11848		24.1767	48.0323	3.02848		24.1732	48.0328	1.49633
				24.1753	48.0298	1.1253		24.1765	48.0325	3.37324		24.1733	48.0328	0.7381
				24.1753	48.0299	2.13466		24.1764	48.0326	2.94736		24.1734	48.0329	2.24114
				24.1752	48.03	2.17558		24.1763	48.0327	2.95412		24.1734	48.0329	1.65737
				24.1752	48.0301	1.98462		24.1762	48.0327	2.93384		24.1735	48.0329	1.64395
				24.1751	48.0302	2.26424		24.1761	48.0328	3.18396		24.1736	48.033	2.40218
				24.175	48.0303	1.06392		24.1759	48.0329	2.73104		24.1737	48.033	1.96603
				24.1749	48.0303	2.05964		24.1758	48.0329	2.704		24.1738	48.0331	3.52275
				24.1748	48.0303	2.65298		24.1757	48.033	2.6364		24.1739	48.0331	2.684
				24.1747	48.0303	1.31626		24.1756	48.033	2.68372		24.1741	48.0331	2.97253
				24.1745	48.0303	2.55068		24.1754	48.033	1.8928		24.1742	48.0332	2.95911
								24.1753	48.0331	3.77208		24.1742	48.0332	2.94569
								24.1752	48.0331	1.60212		24.1743	48.0332	2.93898
								24.1752	48.0331	2.42008		24.1744	48.0332	2.20759
								24.1751	48.0331	2.44712		24.1745	48.0332	4.39505
								24.1749	48.0331	3.6504		24.1746	48.0332	2.93898
								24.1748	48.0331	2.54852		24.1747	48.0332	2.96582
								24.1747	48.0331	2.58232		24.1748	48.0332	3.03292
								24.1745	48.0331	1.87928		24.1749	48.0332	2.28811
								24.1744	48.0331	2.49444		24.175	48.0332	3.0866
								24.1741	48.0331	3.0082		24.1751	48.0332	4.35479
								24.1741	48.0331	2.57556		24.1752	48.0332	3.6234
								24.174	48.0331	2.58908		24.1754	48.0331	2.56993
								24.1739	48.033	2.58908		24.1755	48.0331	3.4221
								24.1738	48.033	2.535		24.1756	48.0331	4.74397
								24.1736	48.0329	2.92708		24.1757	48.0331	2.36192
								24.1735	48.0329	2.67696		24.1758	48.033	4.77752
								24.1734	48.0328	2.704		24.1759	48.033	3.56972
								24.1733	48.0328	2.6026		24.1761	48.0329	2.93227
								24.1732	48.0327	2.61612		24.1762	48.0328	3.49591
								24.173	48.0326	2.19024		24.1763	48.0328	4.62319
[truncated: 680 more rows]
